# Supplementary material for: Global distribution and decline of mangrove coastal protection extends far beyond area loss
Source: Nat Commun. 2024 Nov 26;15:10267. doi: 10.1038/s41467-024-54349-0 (PMC11599879; doi:10.1038/s41467-024-54349-0)
Supplement: Supplementary file 3 — Source Data [file 41467_2024_54349_MOESM3_ESM.xlsx]

## Sheet: fig1
	id	ACH	AMW	NDVI	Year
1	268	16.5206	16261	0.738038	2007
2	731	19.3186	12192	0.742375	2007
3	649	17.6287	10859	0.7773	2007
4	715	20.2904	10908.6	0.662144	2007
5	778	13.2483	13444.4	0.598317	2007
6	653	18.8096	8446.18	0.820064	2007
7	633	12.4825	11049.5	0.756227	2007
8	235	17.4417	6447.37	0.790568	2007
9	714	19.8374	7006.66	0.659846	2007
10	625	7.39968	11697.7	0.719589	2007
11	525	9.49535	25850.1	0.593335	2007
12	626	12.0647	7772.74	0.745199	2007
13	663	8.13894	11197.1	0.712447	2007
14	81	11.5152	7827.35	0.655442	2007
15	103	13.2574	7814.55	0.752367	2007
16	6	12.4698	7494.25	0.786615	2007
17	111	10.297	5636.39	0.704926	2007
18	209	13.3212	6332.91	0.772258	2007
19	18	10.1502	8224.95	0.688635	2007
20	65	14.2447	6837.67	0.704977	2007
21	664	9.28117	10418.8	0.643657	2007
22	19	13.4057	6554.87	0.744925	2007
23	622	17.3473	6443.81	0.815241	2007
24	732	14.1219	5214.85	0.809174	2007
25	712	19.7458	4484.46	0.789501	2007
26	66	13.8502	7001.85	0.594649	2007
27	185	16.8253	5747.27	0.769658	2007
28	95	15.2124	17239.2	0.274232	2007
29	808	13.7991	5358.66	0.68457	2007
30	801	13.2402	7816.48	0.743525	2007
31	619	15.3669	3958.83	0.792666	2007
32	122	13.2673	5422.7	0.788598	2007
33	620	17.4592	3919.41	0.778475	2007
34	4	8.29335	7269.14	0.743193	2007
35	234	18.0013	3942.12	0.765547	2007
36	75	13.0921	6523.45	0.72664	2007
37	93	10.3585	24660.8	0.443299	2007
38	830	19.2355	3336.11	0.816978	2007
39	624	6.58886	8541.51	0.712194	2007
40	24	15.3069	10930.3	0.51069	2007
41	155	12.0554	5055.91	0.783526	2007
42	116	11.7819	20769.3	0.547829	2007
43	754	13.8114	4184.29	0.790638	2007
44	124	11.0488	6013.28	0.766827	2007
45	283	8.75337	8753	0.744675	2007
46	496	6.99107	18125.4	0.610245	2007
47	847	13.8806	3480.89	0.827696	2007
48	125	10.6204	5651.93	0.808021	2007
49	828	12.891	4609.91	0.641569	2007
50	826	10.9889	4632.73	0.768072	2007
51	55	15.2684	4059.56	0.783425	2007
52	662	6.05811	7760.03	0.700754	2007
53	102	12.6154	3215.37	0.81942	2007
54	843	9.19713	9045.03	0.669087	2007
55	688	20.1507	2545.25	0.779792	2007
56	806	11.0133	3660.04	0.713675	2007
57	634	11.5687	4147.55	0.737611	2007
58	373	14.1815	3723.74	0.78862	2007
59	730	14.9903	3212.29	0.809125	2007
60	440	8.88084	8158.69	0.73715	2007
61	652	15.8961	2573.5	0.793676	2007
62	269	13.7694	3874.19	0.728604	2007
63	1	13.9521	13065.3	0.452218	2007
64	774	7.21626	3819	0.741662	2007
65	89	11.8914	9870.5	0.542963	2007
66	168	7.39053	4341.33	0.781223	2007
67	76	11.746	7965.71	0.626143	2007
68	0	10.5105	12055.2	0.443915	2007
69	192	8.12659	4352.62	0.782822	2007
70	308	7.52458	7597.46	0.723648	2007
71	779	16.757	3488.15	0.502675	2007
72	92	10.5274	13716.5	0.456319	2007
73	775	10.7609	3294.64	0.719467	2007
74	208	15.7074	3109.28	0.739934	2007
75	112	14.3281	2643.26	0.72171	2007
76	845	15.2552	2438.73	0.789046	2007
77	651	13.9489	2292.47	0.778572	2007
78	80	15.2947	2545	0.781766	2007
79	608	13.9189	4328.11	0.714952	2007
80	82	17.3778	7034.09	0.339823	2007
81	139	10.8154	3052.82	0.752165	2007
82	639	12.1379	5093.47	0.674361	2007
83	800	10.6013	9138.11	0.741797	2007
84	212	16.2534	2493.6	0.780032	2007
85	91	14.5714	2464.58	0.737029	2007
86	443	9.08163	5917.99	0.684489	2007
87	573	14.5084	9012.8	0.719372	2007
88	693	10.5955	2758.46	0.789938	2007
89	267	11.2532	3485.02	0.746599	2007
90	656	8.33505	2462.57	0.842854	2007
91	219	6.41639	3292.34	0.745125	2007
92	113	13.0509	2400.85	0.689055	2007
93	64	9.36683	3704.97	0.682767	2007
94	213	14.9784	3340.28	0.764951	2007
95	137	9.85763	1938.36	0.709511	2007
96	759	12.7896	2130.69	0.799845	2007
97	99	10.3153	4238.79	0.708319	2007
98	713	20.8379	1655.75	0.795778	2007
99	50	9.28984	4275	0.763011	2007
100	210	11.4788	3522.3	0.755164	2007
101	28	9.09006	4635.06	0.700525	2007
102	844	11.4884	2420.87	0.758343	2007
103	610	11.1247	2333.66	0.763277	2007
104	150	7.98985	3350.37	0.757512	2007
105	251	7.69862	3631.88	0.73466	2007
106	8	7.80143	7604.11	0.550291	2007
107	242	11.993	2819.51	0.752106	2007
108	214	17.9314	2428.86	0.755421	2007
109	660	8.14463	5785.72	0.621235	2007
110	603	22.1505	2082.51	0.57848	2007
111	255	5.95714	7011.12	0.468053	2007
112	874	6.52451	3608.53	0.636906	2007
113	205	15.2398	1705.45	0.805136	2007
114	755	10.7996	2040.49	0.744749	2007
115	20	11.9348	2241.1	0.715775	2007
116	338	12.084	3100.3	0.756704	2007
117	441	8.03793	3651.85	0.709348	2007
118	195	1.97987	9594.05	0.480002	2007
119	846	14.3986	1638.9	0.800101	2007
120	805	14.3372	1811.88	0.755956	2007
121	171	12.1884	1756.89	0.808042	2007
122	337	8.23364	5122.23	0.658369	2007
123	689	22.6282	1502.13	0.786744	2007
124	138	8.58448	2198.14	0.637941	2007
125	27	8.72255	2737.43	0.690499	2007
126	233	10.6761	1925.05	0.684473	2007
127	183	23.1015	1391.01	0.817065	2007
128	177	11.1996	9800.19	0.498079	2007
129	104	14.2711	1879.97	0.799483	2007
130	53	9.81971	3174.47	0.723567	2007
131	699	8.28878	3417.25	0.620516	2007
132	648	16.5639	1283.32	0.765828	2007
133	439	5.83503	7378.39	0.671163	2007
134	96	14.3946	4803.22	0.288964	2007
135	52	11.2505	2631.87	0.768295	2007
136	612	11.5898	4444.62	0.605099	2007
137	184	16.4486	2161.4	0.721439	2007
138	827	13.327	1557.01	0.721337	2007
139	206	10.4112	1429.88	0.738131	2007
140	207	7.01656	2454.96	0.726143	2007
141	690	20.6088	1268.01	0.749582	2007
142	279	14.9427	2925.66	0.710165	2007
143	56	14.497	1865.53	0.719472	2007
144	710	12.5531	2123.28	0.769024	2007
145	488	8.28192	11434.6	0.661403	2007
146	665	5.29104	2437.51	0.616922	2007
147	701	5.05229	2956.51	0.540593	2007
148	45	18.2124	4751.65	0.445421	2007
149	623	20.1581	1457.61	0.810925	2007
150	17	13.5929	1567.12	0.754423	2007
151	1035	8.69596	3062.36	0.726165	2007
152	650	22.6187	1292.81	0.723587	2007
153	661	7.25264	3325.63	0.642001	2007
154	196	3.84022	7641.3	0.510621	2007
155	197	10.4908	1612.64	0.768876	2007
156	678	9.69018	2248.84	0.687105	2007
157	286	7.77635	3583.63	0.662824	2007
158	49	10.3136	2964.8	0.692691	2007
159	238	8.22958	2322.53	0.74321	2007
160	783	12.7237	1350.08	0.778471	2007
161	466	7.35009	3647.18	0.710455	2007
162	875	9.50801	2402.64	0.673103	2007
163	442	10.6927	1932.36	0.701846	2007
164	684	14.0007	1387.59	0.728789	2007
165	495	4.78352	14799.1	0.510492	2007
166	154	13.1391	1247.63	0.761771	2007
167	31	11.369	2175.8	0.692694	2007
168	739	7.66003	1049.6	0.870427	2007
169	766	7.98172	2131.38	0.418848	2007
170	834	11.9555	1253.32	0.807811	2007
171	94	10.7393	8014.23	0.376732	2007
172	854	6.65118	3993.4	0.618607	2007
173	756	12.8844	1154.2	0.679274	2007
174	142	16.2716	1046.04	0.790973	2007
175	211	11.4296	1634.59	0.77701	2007
176	627	15.4932	944.085	0.799084	2007
177	675	7.83491	1751.44	0.71296	2007
178	156	10.6711	2030.63	0.762051	2007
179	802	13.43	1550.96	0.681453	2007
180	862	5.88179	2408.41	0.664256	2007
181	1023	9.64796	1917.53	0.736758	2007
182	602	16.3972	1693.03	0.479635	2007
183	654	23.258	844.333	0.810462	2007
184	319	6.36826	19577.3	0.428923	2007
185	344	5.5703	2719.27	0.669005	2007
186	968	14.1168	1729.84	0.852998	2007
187	816	11.0731	3280.32	0.633592	2007
188	694	23.0788	670.035	0.853875	2007
189	961	9.30582	4947.48	0.664455	2007
190	83	5.13002	2810.23	0.603725	2007
191	960	10.2055	3226.15	0.703851	2007
192	361	6.89509	9242.46	0.541808	2007
193	390	10.835	1424.03	0.822035	2007
194	276	5.73053	6250.57	0.624378	2007
195	852	3.60183	2720.43	0.666174	2007
196	768	9.18575	4143.77	0.674579	2007
197	765	6.96889	2466.26	0.65325	2007
198	151	8.04119	4263.59	0.515232	2007
199	720	7.52533	2545.38	0.462135	2007
200	855	4.23494	5652.88	0.534587	2007
201	892	10.0003	3025.72	0.739844	2007
202	62	14.3019	868.203	0.7729	2007
203	294	6.69033	9124.36	0.459209	2007
204	864	6.11374	2207.58	0.685607	2007
205	914	4.07386	3358.06	0.599533	2007
206	98	5.2292	3096.52	0.588432	2007
207	869	4.45813	6317.16	0.523868	2007
208	246	15.5016	1016.23	0.743973	2007
209	78	13.4784	1792.46	0.601661	2007
210	637	11.0469	1214.42	0.737896	2007
211	615	8.89109	1613.83	0.678026	2007
212	7	15.7497	1625.35	0.753665	2007
213	966	8.7788	3386.77	0.710393	2007
214	352	11.2614	1621.82	0.670141	2007
215	959	8.02286	2571.12	0.723386	2007
216	743	6.60512	7261.75	0.383281	2007
217	876	13.5288	1660.47	0.705902	2007
218	136	11.0307	1439.73	0.573086	2007
219	324	9.04984	2872.27	0.660989	2007
220	327	3.10203	3783.47	0.518765	2007
221	631	4.89961	2627.16	0.632946	2007
222	48	7.65623	1588.86	0.700585	2007
223	758	11.0343	922.775	0.792413	2007
224	836	16.3447	1041.53	0.786468	2007
225	265	6.78697	7159.2	0.488676	2007
226	825	13.3728	1052.39	0.753452	2007
227	1013	11.2335	2378.1	0.655438	2007
228	785	6.72814	1943.7	0.668983	2007
229	811	17.9678	619.405	0.816033	2007
230	764	9.32076	1553.01	0.689924	2007
231	374	8.19777	2009	0.660258	2007
232	729	12.2433	964.612	0.771569	2007
233	638	8.9298	1051.65	0.707578	2007
234	646	9.94468	1065.77	0.735109	2007
235	301	9.71842	2526.54	0.614762	2007
236	939	7.74949	1933.98	0.715922	2007
237	231	8.85304	7480.68	0.493483	2007
238	40	16.2155	713.889	0.77006	2007
239	733	11.5911	597.804	0.821756	2007
240	572	8.316	6184.5	0.609305	2007
241	1014	7.04585	1495.15	0.688253	2007
242	538	7.4868	2560.93	0.720085	2007
243	126	12.5752	1231.45	0.737435	2007
244	635	13.2018	1014.46	0.729633	2007
245	711	16.905	430.412	0.782907	2007
246	71	7.37666	1542.38	0.683953	2007
247	456	11.365	1357.49	0.808696	2007
248	717	16.069	458.184	0.859452	2007
249	763	24.7613	414.971	0.809524	2007
250	868	3.95691	3973.98	0.556998	2007
251	782	14.2954	773.911	0.776045	2007
252	674	9.28028	1855.74	0.632645	2007
253	258	10.1004	1245.61	0.728341	2007
254	72	8.79164	1679.44	0.641385	2007
255	734	16.3975	583.758	0.806435	2007
256	709	7.3606	2057.7	0.690055	2007
257	647	7.35104	938.059	0.776508	2007
258	878	9.3547	2650.55	0.647373	2007
259	336	10.9389	1416.4	0.744441	2007
260	381	4.05015	4600.01	0.555038	2007
261	941	9.63227	1037.56	0.783116	2007
262	42	9.56841	2081.48	0.601582	2007
263	54	9.75491	1028.56	0.757796	2007
264	33	8.42597	864.838	0.675048	2007
265	101	9.51876	690.672	0.75998	2007
266	809	17.5335	384.941	0.744369	2007
267	740	5.05012	1197.55	0.690228	2007
268	735	16.3469	474.048	0.835694	2007
269	716	15.1657	577.216	0.784145	2007
270	738	9.41528	543.166	0.834519	2007
271	11	14.3435	856.522	0.783711	2007
272	312	6.4076	3086.65	0.520446	2007
273	850	24.4052	470.808	0.708593	2007
274	25	13.7445	800.756	0.815126	2007
275	369	12.3693	1812.81	0.721459	2007
276	63	14.6069	499.328	0.771362	2007
277	9	12.348	719.929	0.639002	2007
278	909	5.20556	3210.21	0.655703	2007
279	911	3.66754	3474.73	0.549174	2007
280	141	5.10606	1012	0.72218	2007
281	736	20.6284	402.218	0.797036	2007
282	777	12.5801	1149.26	0.549695	2007
283	60	8.67477	802.219	0.776219	2007
284	257	10.0028	557.492	0.787313	2007
285	535	7.11188	2033.99	0.705036	2007
286	788	9.48056	2194.5	0.498916	2007
287	39	14.5316	579.283	0.797669	2007
288	814	12.0647	1143.88	0.681966	2007
289	831	13.3613	512.301	0.811818	2007
290	278	11.8661	993.54	0.688792	2007
291	275	6.80253	1361.68	0.602878	2007
292	77	9.87292	920.145	0.673659	2007
293	368	10.028	985.445	0.749793	2007
294	21	12.2834	220.973	0.560959	2007
295	1020	9.09149	1010.18	0.738376	2007
296	252	8.91721	1293.79	0.645471	2007
297	776	18.5014	565.529	0.698937	2007
298	769	9.01523	2211.36	0.658798	2007
299	691	18.1412	488.221	0.788906	2007
300	630	4.59769	3907.3	0.541885	2007
301	229	8.7992	1425.79	0.710431	2007
302	943	10.4321	982.42	0.754098	2007
303	861	5.26016	1206.34	0.63322	2007
304	518	6.53856	5397.24	0.58495	2007
305	686	11.0151	850.725	0.742938	2007
306	202	12.7254	1153.23	0.700847	2007
307	287	8.75846	1152.04	0.766644	2007
308	140	6.91935	1309.28	0.694534	2007
309	737	12.724	447.588	0.860172	2007
310	685	7.65663	745.958	0.751273	2007
311	933	3.66615	2763.27	0.548926	2007
312	12	10.0073	1147.71	0.680888	2007
313	271	8.47052	1133.32	0.65861	2007
314	618	11.5035	453.398	0.808079	2007
315	922	9.46804	1182.8	0.72531	2007
316	757	13.0674	385.329	0.611581	2007
317	419	3.04368	3013.48	0.591925	2007
318	677	8.90884	2086.05	0.450471	2007
319	746	12.9119	881.144	0.681331	2007
320	465	7.25438	2646.83	0.669184	2007
321	762	14.2838	573.176	0.808407	2007
322	32	15.8325	913.681	0.67138	2007
323	203	11.02	3344.92	0.43386	2007
324	946	7.89789	3421.23	0.705142	2007
325	193	8.42908	832.988	0.669527	2007
326	803	7.35211	983.584	0.696231	2007
327	1004	4.40418	1657.37	0.522585	2007
328	13	14.1461	1204.09	0.73067	2007
329	524	5.30777	6129.36	0.484203	2007
330	856	4.14468	2393.99	0.587215	2007
331	833	14.7928	559.406	0.767185	2007
332	851	6.48817	1145.79	0.669046	2007
333	317	8.68043	1287.5	0.718516	2007
334	881	7.6181	2488.39	0.650935	2007
335	978	8.56488	2123.16	0.755237	2007
336	367	9.81891	1203.77	0.725821	2007
337	956	11.5873	1574.48	0.710344	2007
338	621	14.6763	596.485	0.664011	2007
339	322	8.63748	669.429	0.778268	2007
340	179	11.3879	803.86	0.688335	2007
341	70	8.26033	945.261	0.682466	2007
342	703	6.58875	2118.08	0.614606	2007
343	326	4.86799	1445.63	0.609475	2007
344	588	7.766	2372.93	0.687478	2007
345	451	4.31251	4837.74	0.603543	2007
346	371	12.3252	634.204	0.765994	2007
347	340	9.82596	1091.39	0.686041	2007
348	1041	7.76057	1030.58	0.719484	2007
349	992	8.38482	1097.99	0.703088	2007
350	345	8.99013	1078.51	0.690942	2007
351	129	23.0055	643.909	0.607726	2007
352	536	6.61529	1753.52	0.701142	2007
353	272	9.60824	867.983	0.63605	2007
354	181	10.0482	910.969	0.73856	2007
355	520	8.66844	3821.93	0.546523	2007
356	61	11.9416	833.526	0.736999	2007
357	450	4.18821	8339.9	0.464316	2007
358	240	13.4448	610.521	0.749889	2007
359	1034	12.8689	999.362	0.733867	2007
360	657	18.9841	490.344	0.803937	2007
361	30	4.27867	538.854	0.77527	2007
362	547	6.8606	1742.19	0.713798	2007
363	872	4.21674	3042.92	0.548549	2007
364	815	11.385	897.328	0.694384	2007
365	513	8.80673	1196.55	0.694382	2007
366	784	20.5847	448.195	0.782915	2007
367	687	20.7866	355.535	0.787987	2007
368	925	6.8181	4203.24	0.678401	2007
369	908	7.273	3305.96	0.660557	2007
370	848	11.8587	287.294	0.807267	2007
371	965	14.8798	1375.81	0.693932	2007
372	760	13.1184	378.439	0.823594	2007
373	318	8.26522	4506.86	0.445549	2007
374	682	12.0502	905.924	0.625721	2007
375	194	6.32073	2524.31	0.497783	2007
376	247	9.75115	674.38	0.694877	2007
377	329	1.57865	2600.94	0.47706	2007
378	253	6.78009	1848.89	0.597227	2007
379	224	12.9667	689.538	0.731308	2007
380	15	13.0035	605.154	0.733278	2007
381	68	19.5185	1041.46	0.450692	2007
382	90	14.4572	993.459	0.584538	2007
383	167	6.94272	769.554	0.676868	2007
384	300	6.96906	1674.01	0.56881	2007
385	360	5.79231	3559.56	0.439722	2007
386	38	14.4366	702.689	0.661958	2007
387	497	5.63089	2202.72	0.480019	2007
388	910	3.35056	3367.45	0.557621	2007
389	835	9.55864	808.884	0.650411	2007
390	86	6.73924	1565.21	0.54335	2007
391	36	12.3301	902.801	0.658145	2007
392	123	16.938	410.961	0.721125	2007
393	43	6.0011	742.729	0.611967	2007
394	293	10.0392	3109.56	0.474027	2007
395	175	12.2498	786.771	0.689199	2007
396	812	14.6525	439.869	0.830593	2007
397	787	8.96933	2645.32	0.615092	2007
398	1038	4.39607	1673.01	0.670917	2007
399	829	13.9278	569.639	0.675115	2007
400	46	12.3735	634.095	0.742183	2007
401	697	3.27727	1091.32	0.631532	2007
402	695	5.08237	637.463	0.669592	2007
403	706	11.5779	598.735	0.712021	2007
404	158	5.23504	802.603	0.646935	2007
405	905	6.44543	1912.32	0.665545	2007
406	873	3.76755	1565.92	0.585245	2007
407	692	19.5644	384.691	0.775846	2007
408	225	8.37024	864.893	0.682801	2007
409	147	19.372	594.418	0.61268	2007
410	839	7.18884	2206	0.561087	2007
411	894	5.81544	2167.29	0.593585	2007
412	605	5.60305	1448.54	0.618424	2007
413	921	11.0779	977.9	0.696556	2007
414	47	11.1456	810.055	0.753666	2007
415	34	15.2829	1105.82	0.569524	2007
416	365	13.1489	1130.53	0.843366	2007
417	1028	10.0075	641.07	0.761575	2007
418	220	7.03389	1009.81	0.629494	2007
419	671	4.63207	627.713	0.57205	2007
420	955	10.0988	837.163	0.710789	2007
421	995	3.22205	2132.2	0.543814	2007
422	164	18.9104	359.04	0.69848	2007
423	204	10.0046	3750.84	0.523266	2007
424	67	11.1231	623.733	0.561603	2007
425	509	5.73606	2719.36	0.62393	2007
426	516	5.98465	2491.09	0.586621	2007
427	702	10.7961	493.509	0.639735	2007
428	119	6.01751	1047.55	0.654431	2007
429	1008	3.46089	4526.99	0.571704	2007
430	157	6.68638	2215.31	0.495961	2007
431	582	8.17865	3516.22	0.662958	2007
432	323	8.94537	1263.97	0.626162	2007
433	804	14.2283	456.454	0.773972	2007
434	422	8.23476	953.279	0.731317	2007
435	891	9.69801	1763.78	0.648552	2007
436	987	8.10677	2032.32	0.668824	2007
437	391	5.16463	1047.08	0.690979	2007
438	73	6.54908	571.038	0.716723	2007
439	458	6.55481	1207.34	0.656804	2007
440	347	8.67028	924.029	0.702537	2007
441	464	5.45297	13547.7	0.428161	2007
442	913	4.12667	1587.79	0.541015	2007
443	645	12.2637	403.294	0.795652	2007
444	537	6.99564	1137.14	0.691138	2007
445	277	7.26501	1790.86	0.563816	2007
446	295	6.05374	3685.2	0.459921	2007
447	266	7.41948	2357	0.488133	2007
448	245	13.8033	596.075	0.479528	2007
449	515	8.70443	5012.52	0.577638	2007
450	482	6.3933	1286.2	0.67797	2007
451	1029	10.2929	765.098	0.715786	2007
452	871	3.587	2248.07	0.517886	2007
453	407	8.44104	1420.79	0.564712	2007
454	59	14.0778	342.412	0.826659	2007
455	718	8.53289	301.922	0.827379	2007
456	228	9.57414	1042.34	0.701465	2007
457	455	12.7929	574.024	0.827951	2007
458	767	6.69927	1317.63	0.47101	2007
459	170	11.474	387.745	0.741854	2007
460	659	6.01485	1478.16	0.524467	2007
461	611	5.84765	450.281	0.752384	2007
462	58	13.416	624.916	0.65401	2007
463	781	17.1838	373.02	0.833185	2007
464	728	10.2999	708.844	0.666529	2007
465	945	9.43683	1967.68	0.644753	2007
466	865	5.97452	1717.08	0.65852	2007
467	88	10.6112	484.706	0.638022	2007
468	928	4.51894	1906.04	0.586245	2007
469	182	17.3027	903.706	0.67723	2007
470	940	6.08965	525.223	0.775688	2007
471	554	4.30881	1451.71	0.454862	2007
472	541	7.35633	6473.25	0.469174	2007
473	969	10.6166	651.85	0.69589	2007
474	877	6.16916	1057.63	0.612428	2007
475	26	10.6162	487.82	0.63787	2007
476	173	6.70492	1074.16	0.625864	2007
477	172	10.0315	1603.67	0.489846	2007
478	41	10.552	1068.09	0.527783	2007
479	958	11.9002	608.48	0.768417	2007
480	895	5.26391	1566.14	0.647732	2007
481	555	1.95907	6668.32	0.260532	2007
482	87	9.80651	760.208	0.566243	2007
483	230	11.8678	643.166	0.704005	2007
484	967	10.6025	455.964	0.857682	2007
485	821	5.05581	1088.34	0.558092	2007
486	348	7.01698	1076.25	0.705246	2007
487	1066	3.11253	975.103	0.581061	2007
488	291	8.95164	860.907	0.666929	2007
489	383	7.21573	2592.96	0.471524	2007
490	316	7.73448	1016.11	0.632293	2007
491	401	6.9357	1360.06	0.580464	2007
492	780	19.7525	232.419	0.758479	2007
493	130	10.0985	782.171	0.616991	2007
494	108	12.8724	1811.72	0.500725	2007
495	285	8.35127	1011.59	0.600094	2007
496	1058	9.66086	1203.38	0.609451	2007
497	241	15	458.029	0.832087	2007
498	97	6.2795	2276.37	0.45312	2007
499	292	8.2289	823.892	0.707584	2007
500	980	8.27693	2964.59	0.545932	2007
501	533	2.9533	3494.7	0.650808	2007
502	152	7.15856	918.812	0.614014	2007
503	44	7.97054	494.5	0.59358	2007
504	530	6.97844	859.815	0.583408	2007
505	607	7.44028	819.316	0.760072	2007
506	490	8.97543	923.481	0.647895	2007
507	485	4.6011	3113.52	0.574015	2007
508	473	5.86415	2409.09	0.530054	2007
509	23	3.53264	959.99	0.402016	2007
510	907	15.4197	859.37	0.714296	2007
511	972	3.45078	2506.44	0.546706	2007
512	581	10.2258	1488.4	0.695925	2007
513	866	8.21351	1403.22	0.579915	2007
514	264	9.34386	2169.83	0.520568	2007
515	519	5.7179	1358.34	0.656845	2007
516	817	8.35728	1735.02	0.557522	2007
517	813	18.8442	244.93	0.655716	2007
518	889	6.81628	1010.58	0.604249	2007
519	807	10.4382	467.859	0.577137	2007
520	411	6.41606	2129.59	0.566989	2007
521	704	5.35237	1422.01	0.52332	2007
522	51	3.59446	600	0.719668	2007
523	838	7.03323	1491.36	0.618235	2007
524	822	10.1116	713.235	0.66796	2007
525	223	2.72056	1154.97	0.438085	2007
526	176	13.0613	1712.13	0.414893	2007
527	100	11.053	542.966	0.585829	2007
528	454	5.03286	1025.37	0.498096	2007
529	957	8.41858	1182.89	0.766278	2007
530	534	4.5786	1489.41	0.607392	2007
531	339	10.3248	510.451	0.707548	2007
532	37	13.1647	456.818	0.635259	2007
533	79	23	157.294	0.8318	2007
534	1021	14.8879	452.034	0.758814	2007
535	403	15.4341	483.976	0.749347	2007
536	302	10.9792	343.633	0.843184	2007
537	927	4.36966	1785.25	0.572526	2007
538	1065	14.2417	490.644	0.653017	2007
539	484	4.87469	2192.03	0.603326	2007
540	700	5.45975	929.918	0.475598	2007
541	333	8.60835	749.972	0.659692	2007
542	163	4.73206	371.862	0.610655	2007
543	372	11.272	319.776	0.736634	2007
544	16	28.4425	165.566	0.711332	2007
545	971	9.58308	1702.28	0.632611	2007
546	1040	6.08176	1319.01	0.591258	2007
547	115	5.89172	1398.59	0.568448	2007
548	334	6.17175	808.655	0.614601	2007
549	341	8.8258	709.263	0.664071	2007
550	444	6.17664	383.529	0.727539	2007
551	931	4.00609	1805.06	0.520372	2007
552	457	10.6124	433.914	0.77608	2007
553	1022	11.9753	560.094	0.716228	2007
554	977	11.0299	481.576	0.774523	2007
555	392	7.4449	1299.26	0.581057	2007
556	879	6.07192	1242.62	0.646296	2007
557	85	4.3231	554.398	0.635667	2007
558	436	7.2489	4355.09	0.493636	2007
559	14	21.6276	213.861	0.732396	2007
560	932	3.40397	1694.88	0.524937	2007
561	74	11.936	413.776	0.693525	2007
562	863	7.83246	579.304	0.616017	2007
563	270	6.4251	669.796	0.501411	2007
564	761	20.5381	291.892	0.815251	2007
565	988	9.82112	1183.7	0.640309	2007
566	853	7.48791	1147.91	0.615056	2007
567	263	12.0052	440.67	0.708544	2007
568	904	4.20649	908.72	0.544	2007
569	924	8.79131	1493.22	0.685521	2007
570	629	19.1945	207.618	0.663423	2007
571	546	2.80881	2436.61	0.571991	2007
572	837	5.43398	1711.14	0.629795	2007
573	609	10.3	485.137	0.730507	2007
574	423	9.60817	487.307	0.751108	2007
575	870	3.06961	1239.59	0.548746	2007
576	880	10.936	1111.8	0.688348	2007
577	668	7.85074	1291.44	0.570972	2007
578	580	7.96915	888.706	0.599171	2007
579	722	6.51252	1049.45	0.563688	2007
580	244	7.67305	546.658	0.633295	2007
581	592	6.13501	883.435	0.633996	2007
582	666	17.6353	287.484	0.57423	2007
583	408	10.6068	861.918	0.562918	2007
584	842	7.14283	770.097	0.516242	2007
585	840	7.51512	393.419	0.617384	2007
586	793	11.8258	404.86	0.599805	2007
587	388	11.9661	265.636	0.70177	2007
588	923	13.5257	485.059	0.763636	2007
589	640	5.54861	444.653	0.566023	2007
590	1055	5.48499	1975.97	0.479016	2007
591	382	4.66252	1031.84	0.51379	2007
592	22	14.322	571.662	0.625398	2007
593	84	6.34309	522.234	0.623722	2007
594	489	8.56615	568.529	0.659092	2007
595	745	7.01977	1009.39	0.572219	2007
596	796	7.14051	344.209	0.659188	2007
597	642	8.09496	1857.44	0.520571	2007
598	683	15.791	233.765	0.754221	2007
599	705	12.5474	883.701	0.654782	2007
600	644	11.5359	306.133	0.676	2007
601	823	9.88519	494.265	0.656037	2007
602	414	10.9618	588.832	0.668977	2007
603	1015	11.6637	359.091	0.713574	2007
604	527	3.16387	1651.56	0.400795	2007
605	396	7.06907	670.257	0.610689	2007
606	975	4.47317	1851.56	0.573756	2007
607	2	5.45537	606.529	0.618478	2007
608	467	7.90655	441.91	0.656308	2007
609	789	4.31806	1030.78	0.54872	2007
610	896	3.50785	1039.4	0.510496	2007
611	636	8.30104	344.72	0.649919	2007
612	820	3.02852	493.634	0.602883	2007
613	1069	13.9496	3002.98	0.583968	2007
614	438	8.19636	1294.96	0.652523	2007
615	1009	6.56344	3507.34	0.602901	2007
616	353	6.65624	620.646	0.648713	2007
617	377	6.74606	578.654	0.63376	2007
618	510	4.72609	1390.71	0.547262	2007
619	262	8.60032	572.645	0.613529	2007
620	676	8.88829	636.152	0.619729	2007
621	477	2.31256	1274.57	0.297004	2007
622	409	7.21266	1332.31	0.530286	2007
623	819	11.7522	374.767	0.517744	2007
624	673	6.73666	177.634	0.505176	2007
625	994	5.80383	3385.14	0.511855	2007
626	106	14.5045	345.842	0.638476	2007
627	849	16.4774	178.376	0.775163	2007
628	448	4.86471	1545.99	0.374811	2007
629	951	2.2926	1775.01	0.446342	2007
630	148	9.79673	373.509	0.668169	2007
631	424	8.65197	1155.72	0.729065	2007
632	604	8.00434	970.526	0.500692	2007
633	1067	8.71361	650.48	0.577255	2007
634	643	10.0194	1443.42	0.547706	2007
635	309	1.90666	520.431	0.673553	2007
636	200	9.59146	512.565	0.639313	2007
637	741	3.60474	892.52	0.512913	2007
638	860	5.96405	636.762	0.529592	2007
639	487	6.27062	1634.93	0.556961	2007
640	824	15.4359	256.487	0.720097	2007
641	658	5.55588	460.019	0.561741	2007
642	435	10.0007	667.414	0.731659	2007
643	962	3.65705	1539.44	0.518655	2007
644	606	14.2161	269.99	0.716472	2007
645	508	4.37169	1476.08	0.566821	2007
646	349	7.0128	591.733	0.616326	2007
647	670	5.63555	884.672	0.472274	2007
648	394	4.49284	1565.62	0.495777	2007
649	412	6.17993	591.497	0.623297	2007
650	886	4.33341	786.599	0.541789	2007
651	413	8.5689	491.318	0.629053	2007
652	311	4.88979	1321.26	0.427441	2007
653	857	4.14109	1327.84	0.437938	2007
654	942	8.81813	400.776	0.686365	2007
655	885	4.88855	797.128	0.472223	2007
656	399	8.17245	737.145	0.620995	2007
657	532	4.78707	3068.37	0.525587	2007
658	867	6.68629	772.519	0.600869	2007
659	358	4.46449	3011.95	0.50121	2007
660	1006	2.20369	812.476	0.603846	2007
661	174	4.40617	393.874	0.589529	2007
662	426	4.33204	715.399	0.699174	2007
663	507	6.22179	1319.95	0.647947	2007
664	379	7.29626	417.009	0.502978	2007
665	617	22.6667	304.428	0.667652	2007
666	727	14.0822	388.319	0.744666	2007
667	1042	8.80359	898.392	0.675873	2007
668	161	13.0835	729.864	0.386754	2007
669	1068	5.65187	456	0.630196	2007
670	256	4.38365	1329.07	0.360037	2007
671	903	4.9669	698.344	0.461538	2007
672	899	2.43299	2675.88	0.41533	2007
673	356	6.61591	682.892	0.433142	2007
674	5	11.667	331.412	0.659152	2007
675	446	8.34358	673.565	0.670987	2007
676	29	10.2026	563.961	0.718182	2007
677	832	11.5914	128.246	0.618692	2007
678	721	7.81749	820.127	0.536883	2007
679	400	8.81245	340.747	0.534381	2007
680	1012	7.08904	876.071	0.591919	2007
681	616	9.74929	263.281	0.63885	2007
682	1070	6.66712	1818.94	0.611441	2007
683	107	14.695	342.899	0.595486	2007
684	920	2.728	979.326	0.521957	2007
685	810	24.3333	224.25	0.657038	2007
686	397	6.62057	534.718	0.61048	2007
687	486	6.96515	1488.84	0.511814	2007
688	385	2.35618	814.534	0.475352	2007
689	354	11.3269	1628.27	0	2007
690	145	9.60307	982.189	0.593822	2007
691	330	5.38285	670.567	0.569057	2007
692	669	5.2759	726.569	0.475562	2007
693	1018	5.09557	1992.72	0.524358	2007
694	335	6.54454	6678.45	0.368826	2007
695	613	8.20064	697.063	0.579386	2007
696	227	7.1342	461.898	0.646225	2007
697	859	4.21601	502.459	0.547266	2007
698	296	1.30198	729.412	0.439985	2007
699	1030	18.0349	217.647	0.669661	2007
700	512	7.76768	718.596	0.63308	2007
701	428	10.6477	383.694	0.802154	2007
702	274	6.49371	1131.88	0.609211	2007
703	882	10.9786	596.013	0.634694	2007
704	135	8.91088	919.279	0.344743	2007
705	770	9.01739	895.445	0.454025	2007
706	370	11.3299	160.461	0.728266	2007
707	357	10.5965	293.493	0.567047	2007
708	944	10.3425	1738.48	0.601302	2007
709	587	7.32909	448.25	0.713349	2007
710	303	10.6929	364.225	0.618705	2007
711	906	10.202	547.974	0.684539	2007
712	331	8.99463	407.392	0.670385	2007
713	901	2.22468	1414.75	0.438031	2007
714	915	2.18789	3293.16	0.389955	2007
715	981	3.29779	1170.5	0.547154	2007
716	696	5.59153	501.047	0.498279	2007
717	57	13.9147	327.631	0.623733	2007
718	514	5.55625	2657.86	0.440018	2007
719	601	2.36502	970.61	0.466456	2007
720	511	4.99027	619.784	0.518482	2007
721	723	8.18881	367.051	0.596206	2007
722	198	15.2637	286.021	0.626153	2007
723	134	14.6141	772.85	0.430758	2007
724	243	19	115.971	0.733771	2007
725	539	6.66326	973.492	0.464969	2007
726	469	8.08772	462.076	0.572781	2007
727	459	5.33696	1453.49	0.513153	2007
728	131	14.0001	282.118	0.513479	2007
729	160	12.9993	1075.49	0.324554	2007
730	117	17.3503	395.774	0.356183	2007
731	427	7.66095	480.598	0.654604	2007
732	963	2.81338	854.961	0.502915	2007
733	548	10.0935	292.452	0.717862	2007
734	35	9.94349	1319.86	0.498961	2007
735	900	2.67583	2233.98	0.416106	2007
736	120	9.44234	235.477	0.642425	2007
737	1005	5.76873	1248.89	0.532514	2007
738	109	15.9353	853.271	0.493062	2007
739	132	15.8254	414.816	0.521027	2007
740	153	6.53406	320.457	0.47126	2007
741	890	9.11106	420.145	0.543812	2007
742	918	2.33543	1393.24	0.486118	2007
743	376	10.8077	447.471	0.707532	2007
744	883	3.97838	985.647	0.479553	2007
745	667	13.1318	177.072	0.630324	2007
746	254	4.07445	1381.48	0.363989	2007
747	888	5.20141	908.56	0.460337	2007
748	162	5.94686	611.647	0.491724	2007
749	430	7.13455	502.813	0.617825	2007
750	481	6.01646	590.98	0.641988	2007
751	698	5.64208	602.899	0.532922	2007
752	1047	11.8874	444.276	0.629502	2007
753	404	12.6269	417.608	0.803391	2007
754	121	14.161	194.882	0.63155	2007
755	950	3.01277	1091.61	0.472427	2007
756	912	15.0041	350.973	0.687537	2007
757	332	7.92231	495.754	0.543235	2007
758	314	5.16862	492.15	0.465698	2007
759	792	6.6787	378.699	0.516362	2007
760	1052	10.2669	267.441	0.566153	2007
761	146	6.45385	917.586	0.507715	2007
762	725	2.09043	945.25	0.559611	2007
763	289	5.25108	647.737	0.459982	2007
764	1016	6.64339	829.192	0.678871	2007
765	1001	7.34183	711.674	0.556721	2007
766	1043	9.79091	904.523	0.553628	2007
767	222	4.22971	756.787	0.367343	2007
768	416	3.88102	1119.81	0.378779	2007
769	948	3.57697	1171.39	0.536757	2007
770	795	7.58604	296.441	0.544009	2007
771	794	9.74117	263.13	0.548649	2007
772	201	16	219.132	0.666376	2007
773	999	5.65437	1371.35	0.588072	2007
774	990	4.45235	821.868	0.578794	2007
775	1044	10.8284	445.337	0.639874	2007
776	505	3.42082	499.459	0.391074	2007
777	398	5.14241	705.885	0.521636	2007
778	1037	8.36962	532.235	0.557682	2007
779	982	3.25199	1316.51	0.477727	2007
780	526	2.35602	1262.23	0.379118	2007
781	307	9.01051	319.012	0.473082	2007
782	434	10.1081	505.494	0.649808	2007
783	786	5.90773	356.381	0.568403	2007
784	1002	5.14657	470.757	0.559479	2007
785	500	4.25618	1621.2	0.317246	2007
786	69	10.0696	256.805	0.370005	2007
787	1007	2.34825	1529.86	0.3171	2007
788	226	10.4285	235.771	0.605688	2007
789	564	3.17803	2760.85	0.56211	2007
790	1036	6.01138	2050.31	0.530581	2007
791	406	4.16458	733.758	0.523963	2007
792	549	4.19871	243.951	0.749952	2007
793	979	10.0728	3792.99	0.46088	2007
794	236	8.66387	243.565	0.684268	2007
795	343	4.73957	383.951	0.348735	2007
796	475	3.32806	968.15	0.229073	2007
797	3	5.67306	467.077	0.487022	2007
798	724	9.23908	250.247	0.398993	2007
799	315	8.71597	405.918	0.503888	2007
800	191	6.97445	629.347	0.426749	2007
801	790	4.67743	708.056	0.417762	2007
802	1059	8.98678	466.431	0.609087	2007
803	114	3.84893	2354.36	0.350492	2007
804	417	4.37295	986.052	0.336516	2007
805	239	8.34714	140.141	0.758604	2007
806	1032	8.01055	1736.73	0.519811	2007
807	797	11	236.871	0.559771	2007
808	614	12.5491	278.944	0.601469	2007
809	491	7.61645	507.148	0.522743	2007
810	771	0.954792	902.749	0.28403	2007
811	1010	6.45261	478.254	0.546508	2007
812	410	3.80773	1432.4	0.464233	2007
813	187	5.97297	231.706	0.403593	2007
814	10	15.174	378.745	0.610686	2007
815	748	3.50279	1793.17	0.196502	2007
816	362	6.17268	309.299	0.511114	2007
817	501	4.32653	877.815	0.301244	2007
818	447	7.86252	565.988	0.590904	2007
819	248	7.54445	486.353	0.435585	2007
820	1075	8.48316	1580.45	0.547406	2007
821	655	14.671	244.652	0.607328	2007
822	418	3.40592	577.492	0.437478	2007
823	190	5.14619	653.6	0.415186	2007
824	559	8.20028	675.449	0.432102	2007
825	445	7.7389	204.608	0.597087	2007
826	186	9.54553	349.294	0.594572	2007
827	887	2.76586	968.695	0.404926	2007
828	1049	12.2237	368.147	0.583039	2007
829	1019	6.02299	2612.63	0.519352	2007
830	468	8.77778	391.305	0.625864	2007
831	841	6.71344	449.641	0.483979	2007
832	575	4.45341	2572.3	0.482989	2007
833	561	3.57504	1831.85	0.4973	2007
834	364	4.941	282.405	0.650481	2007
835	628	24.918	149.647	0.456559	2007
836	189	2.60982	592.993	0.394245	2007
837	1003	4.82338	201.088	0.721205	2007
838	952	2.1154	1032.68	0.428177	2007
839	128	7.94763	933.702	0.435666	2007
840	858	4.11916	784.24	0.334391	2007
841	1072	15.1412	1738.72	0.565799	2007
842	917	2.68033	1287.9	0.445534	2007
843	290	8.79553	371.443	0.497799	2007
844	1078	12.0441	546.235	0.624171	2007
845	517	4.84227	1597.24	0.406499	2007
846	974	3.74791	768.684	0.500325	2007
847	474	4.9172	1070.01	0.571425	2007
848	393	5.88679	533.221	0.462645	2007
849	897	2.92105	603.17	0.451246	2007
850	574	4.36741	2015.54	0.459201	2007
851	492	5.93366	464	0.437188	2007
852	902	6.39749	519.55	0.505403	2007
853	1073	10.9296	580.519	0.60782	2007
854	1011	5.47144	329.309	0.592898	2007
855	421	13	199.804	0.399935	2007
856	560	4.54118	2459.49	0.446211	2007
857	506	7.58076	384.547	0.697421	2007
858	791	8.23245	879.044	0.436467	2007
859	1050	8.64004	460.504	0.510462	2007
860	1026	7.49447	2053.07	0.522372	2007
861	432	5.9724	578.203	0.618341	2007
862	462	7.85248	132.218	0.746662	2007
863	199	8.70089	204.571	0.587349	2007
864	1077	2.33127	496.776	0.614209	2007
865	429	5.70849	299.497	0.569682	2007
866	260	3.85804	288.48	0.436604	2007
867	437	4.73904	2035.36	0.337913	2007
868	798	11.4753	256.817	0.479911	2007
869	947	2.4015	1252.33	0.464331	2007
870	752	1.1067	705.666	0.244567	2007
871	463	6.45118	378.235	0.568401	2007
872	218	3.72437	903.9	0.31194	2007
873	143	5.91596	493.783	0.374786	2007
874	165	5.30485	379.517	0.426316	2007
875	478	10.5183	331.209	0.382227	2007
876	750	6.47549	400.775	0.11015	2007
877	916	2.37468	1177.56	0.408076	2007
878	105	7.98068	634.706	0.449876	2007
879	930	15.1945	257.773	0.660834	2007
880	991	12.8078	220.527	0.681788	2007
881	1000	4.91024	880.981	0.497203	2007
882	641	5.21089	175.402	0.602052	2007
883	480	5.04718	441.735	0.282999	2007
884	221	1.95011	650.075	0.446752	2007
885	281	13.8259	132.139	0.544763	2007
886	773	11	351.333	0.492674	2007
887	328	4.03145	685.862	0.291891	2007
888	460	9	95.6471	0.613432	2007
889	522	2.01506	1586.08	0.254533	2007
890	919	3.09532	575.219	0.410142	2007
891	893	6.00472	518.859	0.54487	2007
892	970	9.97651	3058.56	0.51553	2007
893	259	6.24113	241.162	0.393794	2007
894	985	4.12637	899.576	0.42421	2007
895	964	0.563713	749.58	0.390878	2007
896	998	10.264	384.471	0.730656	2007
897	818	11	169.774	0.476946	2007
898	325	4.86234	191.895	0.474584	2007
899	261	7.86788	309.632	0.469002	2007
900	363	9.99976	203.54	0.55379	2007
901	297	8.2282	766.761	0.414647	2007
902	502	3.45971	668.915	0.309903	2007
903	476	4.47602	1351.63	0.262171	2007
904	938	2.11059	609.932	0.433876	2007
905	708	9.55115	357.056	0.496482	2007
906	976	5.29918	832.693	0.588791	2007
907	273	10.2027	356.259	0.605111	2007
908	926	4.45184	1466.13	0.506727	2007
909	149	8.42499	188.248	0.480336	2007
910	799	6.68504	159.506	0.457423	2007
911	1071	12.817	221.966	0.543602	2007
912	954	3.66329	467.945	0.513664	2007
913	306	5.54593	107.418	0.451252	2007
914	726	5.78641	465.448	0.363583	2007
915	313	0.015533	177.412	0.550532	2007
916	1017	2.94991	430.408	0.407008	2007
917	304	9.02905	159.912	0.586792	2007
918	1048	15.7104	221.931	0.588433	2007
919	973	5.33563	793.338	0.381282	2007
920	551	6.76701	532.043	0.411666	2007
921	166	5.40272	853.52	0.452121	2007
922	989	2.57993	579.689	0.526071	2007
923	929	4.45357	499.95	0.574582	2007
924	744	7.04297	746.802	0.476797	2007
925	521	2.29969	1770.12	0.278295	2007
926	1031	7.17244	1101.31	0.470128	2007
927	585	6.88221	442.285	0.431896	2007
928	453	1.72559	421.507	0.32179	2007
929	529	0.821332	275.216	0.344599	2007
930	1039	10.5131	105.412	0.771633	2007
931	159	29	232.141	0.794907	2007
932	387	9.43512	216.67	0.436987	2007
933	215	7.70369	110.072	0.527677	2007
934	375	6.43196	256.256	0.481353	2007
935	249	7.59366	188.139	0.413806	2007
936	544	1.98035	3403.64	0.198744	2007
937	449	5.86919	314.441	0.463661	2007
938	504	6.68592	410.717	0.238955	2007
939	431	6.4143	220.514	0.603673	2007
940	595	7.0562	686.772	0.599038	2007
941	566	1.42584	625.63	0.26271	2007
942	284	9.19421	162.706	0.352221	2007
943	472	4.92414	976.358	0.244796	2007
944	937	4.89432	395.294	0.529941	2007
945	1024	2.44375	197.294	0.587965	2007
946	953	1.73936	600.711	0.446314	2007
947	576	5.38126	1187.06	0.579279	2007
948	1079	4.57652	786.287	0.540655	2007
949	986	3.15786	641.253	0.318632	2007
950	118	3.24165	1232.82	0.382092	2007
951	405	5.8765	405.115	0.540626	2007
952	949	14.4797	213.941	0.691802	2007
953	380	4.50137	972.176	0.382397	2007
954	898	4.86408	404.265	0.400443	2007
955	386	17.3879	143.902	0.399093	2007
956	542	5.39589	519.708	0.423463	2007
957	346	7.69454	238.431	0.41456	2007
958	384	3.4077	363.723	0.354085	2007
959	997	3.28167	736.734	0.340724	2007
960	110	12.0965	493.725	0.436972	2007
961	563	5.24196	856.476	0.531638	2007
962	772	5.08366	381.568	0.280689	2007
963	679	10	185.302	0.296363	2007
964	597	10	193.588	0.392958	2007
965	1053	0.403846	90.3235	0.636574	2007
966	1076	9.31899	529.551	0.495371	2007
967	707	5.37937	534.791	0.363859	2007
968	425	7.25218	409.389	0.583877	2007
969	586	4.62449	792.414	0.424885	2007
970	1064	3.62599	1984.48	0.505591	2007
971	600	3.50198	994.768	0.527383	2007
972	232	7.02819	210.647	0.461443	2007
973	479	6.76855	195.132	0.311098	2007
974	983	2.99817	685.731	0.348825	2007
975	499	3.15008	267.753	0.199332	2007
976	310	6.32401	243.373	0.404565	2007
977	749	1.07661	1156.84	0.221439	2007
978	461	9.12387	183.052	0.396553	2007
979	1046	5.19013	170.941	0.509584	2007
980	632	11	64.9758	0.545955	2007
981	596	9.42177	111.765	0.492477	2007
982	753	11	249.412	0.252361	2007
983	282	3.51068	888.601	0.279096	2007
984	498	3.68925	782.744	0.278481	2007
985	1080	5.78087	584.133	0.473511	2007
986	984	3.53891	676.177	0.408471	2007
987	556	3.41536	1658.99	0.170421	2007
988	452	6.87007	226.516	0.185845	2007
989	543	2.02059	2345.43	0.153023	2007
990	593	3.07342	743.872	0.28731	2007
991	395	5.94931	268.203	0.392473	2007
992	1045	1.83529	135.906	0.51966	2007
993	747	6.87703	164.555	0.314118	2007
994	1056	4.94959	884.735	0.426412	2007
995	1025	0.621164	615.785	0.327812	2007
996	1027	6.93259	600.356	0.511582	2007
997	1063	3.2468	1281.16	0.373755	2007
998	494	4.09503	365.55	0.340588	2007
999	583	3.32902	744.831	0.322429	2007
1000	420	6.47464	209.353	0.282149	2007
1001	751	0.320295	618.931	0.181327	2007
1002	719	5.12547	389.482	0.417459	2007
1003	884	8	196.877	0.406704	2007
1004	127	6.69164	435.833	0.418297	2007
1005	350	5.80196	3221.17	0.284176	2007
1006	996	2.12531	736.667	0.275342	2007
1007	1033	5.85976	461.097	0.560099	2007
1008	590	4.3034	1071.66	0.336961	2007
1009	180	7.71699	469.325	0.506923	2007
1010	483	9.8808	44.4706	0.476101	2007
1011	681	9.07394	360.424	0.482128	2007
1012	550	6.96062	166.173	0.485883	2007
1013	351	4.21996	532.988	0.309509	2007
1014	528	12.9668	101	0.477044	2007
1015	1051	13.3934	73.508	0.522604	2007
1016	217	1.85022	806.216	0.279668	2007
1017	570	4.59549	616.731	0.273359	2007
1018	594	5.98756	422.147	0.407391	2007
1019	599	5.02147	617.667	0.28091	2007
1020	936	2.94423	448.974	0.320929	2007
1021	188	2.39807	201.397	0.3392	2007
1022	493	3.34819	1032.08	0.281543	2007
1023	567	1.07063	487.914	0.189872	2007
1024	250	3.79546	1127.16	0.297544	2007
1025	680	5.48241	330.173	0.317705	2007
1026	934	3.08889	359.698	0.456648	2007
1027	672	9.33368	527.147	0.32353	2007
1028	571	2.99082	2833.1	0.296779	2007
1029	552	3.27626	434.562	0.416546	2007
1030	531	3.7392	661.095	0.37294	2007
1031	565	1.70384	442.161	0.195893	2007
1032	578	3.1775	1657.21	0.316551	2007
1033	133	16.3653	34.8235	0.658541	2007
1034	305	2.56406	326.913	0.243331	2007
1035	1074	19.7185	139.02	0.475586	2007
1036	569	1.72448	151.255	0.312023	2007
1037	216	4.62116	337.547	0.193153	2007
1038	1054	12.8432	81.0471	0.587313	2007
1039	359	4.43991	691.294	0.304027	2007
1040	320	8.3326	82.9412	0.363316	2007
1041	503	3.64714	773.961	0.19973	2007
1042	280	8	270.524	0.196592	2007
1043	1081	13	400.412	0.576667	2007
1044	591	7.31058	967.271	0.510884	2007
1045	553	1.70504	938.145	0.144575	2007
1046	237	12.203	169.471	0.48508	2007
1047	144	8.08641	146.394	0.452002	2007
1048	1057	2.35394	1032.23	0.397299	2007
1049	288	22	112.745	0.387683	2007
1050	935	4.42777	213.517	0.389709	2007
1051	562	5.54109	372.272	0.329362	2007
1052	584	8.071	189.713	0.299265	2007
1053	355	5.80355	506.29	0.267936	2007
1054	402	10	78.4314	0.287316	2007
1055	568	5.80506	559.576	0.147273	2007
1056	433	9.69623	380.118	0.630361	2007
1057	298	4.98605	363.162	0.227214	2007
1058	558	1.87555	2421.99	0.315416	2007
1059	299	3.22477	419.179	0.236013	2007
1060	342	3.35334	408.254	0.290098	2007
1061	540	7.66475	95.4412	0.250269	2007
1062	577	1.95523	2146.07	0.117214	2007
1063	470	3.88026	341.327	0.231395	2007
1064	1062	1.57315	662.647	0.461659	2007
1065	579	4.45977	1699.83	0.282168	2007
1066	1060	2.6328	209	0.462269	2007
1067	545	3.04301	2695.99	0.253382	2007
1068	378	3.39032	374.807	0.266676	2007
1069	366	1.22475	526.504	0.210665	2007
1070	169	3.61841	165.235	0.386221	2007
1071	598	6.10892	727.503	0.0673073	2007
1072	415	4.00899	280.339	0.206966	2007
1073	993	3.31967	497.647	0.317189	2007
1074	178	10	230.484	0.374015	2007
1075	523	3.33249	1296.04	0.281904	2007
1076	589	3.28745	121.241	0.276734	2007
1077	1061	3.72306	189.429	0.282035	2007
1078	742	2.99285	109.106	0.38492	2007
1079	471	6.57298	283.071	0.142133	2007
1080	321	4.66434	500.202	0.257282	2007
1081	557	8	1563.01	0.162456	2007
1082	389	1.47582	661.038	0.175513	2007
1083	268	17.687	15995.2	0.74635	2019
1084	731	22.2613	12090.4	0.7376	2019
1085	649	20.8435	10902.1	0.77628	2019
1086	715	21.5781	10978.8	0.65694	2019
1087	778	17.5686	13275.1	0.66083	2019
1088	653	20.4187	8375.42	0.78385	2019
1089	633	14.8303	11133.9	0.69818	2019
1090	235	22.1324	6575.54	0.80389	2019
1091	714	23.2328	7036.36	0.70399	2019
1092	625	11.7107	11460.6	0.73351	2019
1093	525	6.52917	25852.8	0.56269	2019
1094	626	15.5834	7668.73	0.76042	2019
1095	663	10.9342	10946.2	0.70527	2019
1096	81	14.9193	7884.35	0.71717	2019
1097	103	13.4732	7864.24	0.76811	2019
1098	6	15.2975	7485.03	0.70373	2019
1099	111	16.0313	6741.69	0.749965	2019
1100	209	16.3484	6241.52	0.76321	2019
1101	18	13.1634	8139.52	0.72153	2019
1102	65	16.428	6617.18	0.70904	2019
1103	664	14.6564	10332.3	0.4806	2019
1104	19	15.6242	6555.27	0.75131	2019
1105	622	15.8657	6370.7	0.76153	2019
1106	732	18.5821	5289.08	0.76323	2019
1107	712	21.9706	4462.72	0.75808	2019
1108	66	14.3088	7079.15	0.68284	2019
1109	185	15.2802	5743.09	0.77279	2019
1110	95	7.92049	17168.1	0.45822	2019
1111	808	16.8571	5273.64	0.75111	2019
1112	801	11.4796	7768.97	0.74811	2019
1113	619	20.748	3980.7	0.81068	2019
1114	122	15.7278	5340.81	0.78132	2019
1115	620	20.9031	3899.32	0.7779	2019
1116	4	11.9877	7512.15	0.69168	2019
1117	234	19.4348	4137.62	0.78063	2019
1118	75	12.8745	6452.58	0.75072	2019
1119	93	4.57938	24246.2	0.49354	2019
1120	830	22.3449	3213.51	0.80063	2019
1121	624	9.85775	8241.64	0.6785	2019
1122	24	8.72578	10756.9	0.5699	2019
1123	155	13.996	5036.88	0.78926	2019
1124	116	5.20515	20693.8	0.46979	2019
1125	754	17.0364	4119.41	0.76784	2019
1126	124	11.6537	6049.48	0.75359	2019
1127	283	8.43157	8691.19	0.72003	2019
1128	496	5.30311	17563.7	0.54515	2019
1129	847	18.6563	3494.43	0.79502	2019
1130	125	11.9439	5603.45	0.771	2019
1131	828	15.297	4529.1	0.7353	2019
1132	826	15.0622	4643.27	0.71995	2019
1133	55	15.7718	4049.56	0.79386	2019
1134	662	9.03847	7725.01	0.69144	2019
1135	102	18.6089	3257.07	0.80599	2019
1136	843	8.21606	8994.91	0.643075	2019
1137	688	24.1698	2538.5	0.78598	2019
1138	806	17.1518	3672.68	0.72606	2019
1139	634	15.5994	4094.47	0.7115	2019
1140	373	14.9181	3720.62	0.79962	2019
1141	730	17.9171	3182.19	0.77235	2019
1142	440	7.36711	8017.23	0.7369	2019
1143	652	21.4459	2567.8	0.79212	2019
1144	269	14.8412	3881.98	0.74346	2019
1145	1	5.78015	13011	0.5341	2019
1146	774	15.0339	3829.56	0.72455	2019
1147	89	8.76496	7466.32	0.61553	2019
1148	168	11.4967	4332.05	0.8184	2019
1149	76	9.04379	6752.15	0.64637	2019
1150	0	6.0638	11991	0.523445	2019
1151	192	11.6714	4312.51	0.7965	2019
1152	308	7.10407	7585.16	0.73693	2019
1153	779	15.2058	3633.77	0.7135	2019
1154	92	5.28601	13507.4	0.52514	2019
1155	775	15.3405	3419.95	0.74268	2019
1156	208	15.3093	3171.32	0.809235	2019
1157	112	17.8938	2823.48	0.74816	2019
1158	845	19.9261	2442.84	0.77183	2019
1159	651	20.4328	2314.77	0.79681	2019
1160	80	18.5214	2552.2	0.79454	2019
1161	608	12.3302	4389.64	0.6699	2019
1162	82	9.94094	6951.36	0.49578	2019
1163	139	13.4727	3646.55	0.72739	2019
1164	639	10.4118	4701.47	0.69898	2019
1165	800	4.70102	9831.83	0.74137	2019
1166	212	16.9673	2566.05	0.78039	2019
1167	91	17.7899	2467.89	0.74756	2019
1168	443	8.04793	5806.81	0.6907	2019
1169	573	5.40875	8620.12	0.69099	2019
1170	693	13.6824	2772.19	0.86704	2019
1171	267	12.1257	3497.87	0.75888	2019
1172	656	17.2588	2458.47	0.75001	2019
1173	219	11.6939	3299.44	0.78331	2019
1174	113	17.0451	2397.16	0.73307	2019
1175	64	10.734	4309.18	0.63058	2019
1176	213	12.1615	3299.01	0.73536	2019
1177	137	15.6223	2472.73	0.76512	2019
1178	759	16.1832	2156.56	0.847755	2019
1179	99	10.3114	4164.74	0.6486	2019
1180	713	23.0806	1649.85	0.73413	2019
1181	50	10.0948	3963.24	0.68644	2019
1182	210	12.2309	3395.87	0.654505	2019
1183	28	9.03436	4515.66	0.659945	2019
1184	844	15.5184	2396.69	0.73263	2019
1185	610	16.4144	2327.15	0.71083	2019
1186	150	10.2318	3305.42	0.79312	2019
1187	251	9.72541	3583.98	0.75854	2019
1188	8	6.29085	6651.04	0.61239	2019
1189	242	12.2536	2944.15	0.71921	2019
1190	214	13.7396	2366.88	0.80714	2019
1191	660	6.76647	5695.02	0.647435	2019
1192	603	18.3427	2083.89	0.65156	2019
1193	255	6.02906	6923.2	0.57936	2019
1194	874	10.771	3518.28	0.64331	2019
1195	205	18.827	1740.61	0.75772	2019
1196	755	15.6526	2022.87	0.77086	2019
1197	20	14.7821	2260.84	0.72472	2019
1198	338	10.4459	3052.46	0.76262	2019
1199	441	9.27225	3562.91	0.71201	2019
1200	195	3.90557	9736.67	0.59126	2019
1201	846	16.9164	1700.72	0.77495	2019
1202	805	16.4773	1916.18	0.69324	2019
1203	171	14.9418	1738.84	0.84813	2019
1204	337	6.55627	4784.12	0.67921	2019
1205	689	18.5692	1490.24	0.77524	2019
1206	138	12.3337	2333.79	0.72885	2019
1207	27	10.1393	2927.23	0.70032	2019
1208	233	15.5978	1942.35	0.67806	2019
1209	183	18.9598	1382.96	0.79844	2019
1210	177	3.69	9711.99	0.55432	2019
1211	104	14.2534	1864.73	0.78188	2019
1212	53	9.20867	3186.76	0.69527	2019
1213	699	8.21736	3605.85	0.68072	2019
1214	648	20.5161	1288.26	0.7709	2019
1215	439	4.13215	7195.15	0.67179	2019
1216	96	7.95244	4833.32	0.49664	2019
1217	52	11.0096	2583.06	0.70167	2019
1218	612	7.8499	3918.81	0.64086	2019
1219	184	13.3243	2125.67	0.7008	2019
1220	827	17.5764	1541.86	0.73165	2019
1221	206	16.729	1628.15	0.72563	2019
1222	207	10.6285	2501.3	0.7374	2019
1223	690	18.6999	1328.14	0.78125	2019
1224	279	9.43954	2828.87	0.71408	2019
1225	56	13.866	1881.07	0.73299	2019
1226	710	12.3742	2118.88	0.72188	2019
1227	488	2.46435	11289.5	0.65118	2019
1228	665	11.7494	2484.52	0.61491	2019
1229	701	10.1899	2944.34	0.58841	2019
1230	45	6.62535	4733.55	0.55646	2019
1231	623	16.9526	1457.22	0.72991	2019
1232	17	15.1627	1594.98	0.72333	2019
1233	1035	8.61972	3008.71	0.6623	2019
1234	650	17.1598	1328.57	0.76765	2019
1235	661	7.54068	3315.95	0.67909	2019
1236	196	4.12839	7225.99	0.54268	2019
1237	197	13.1745	1605.96	0.79115	2019
1238	678	11.6026	2032.22	0.68534	2019
1239	286	6.5811	3566.74	0.67547	2019
1240	49	8.37469	2897.64	0.644205	2019
1241	238	9.8794	2357.96	0.67477	2019
1242	783	14.8361	1345.57	0.80299	2019
1243	466	5.97161	3646.45	0.72212	2019
1244	875	10.1857	2356.85	0.64172	2019
1245	442	11.3169	1902.61	0.71976	2019
1246	684	14.6506	1372.37	0.76972	2019
1247	495	1.97128	15157.8	0.48412	2019
1248	154	15.3701	1249.17	0.80049	2019
1249	31	10.0144	2166.69	0.690935	2019
1250	739	16.7937	1059.67	0.8613	2019
1251	766	10.1841	2131.38	0.68176	2019
1252	834	14.6511	1240.98	0.83262	2019
1253	94	3.62477	7593.84	0.51459	2019
1254	854	5.75703	3871.85	0.65654	2019
1255	756	15.709	1144.82	0.81219	2019
1256	142	16.7671	1084.13	0.79409	2019
1257	211	12.0236	1646.21	0.71289	2019
1258	627	18.7925	937.549	0.80467	2019
1259	675	11.043	1836.71	0.68351	2019
1260	156	9.5459	2020.68	0.71596	2019
1261	802	12.2191	1560.88	0.7126	2019
1262	862	8.73633	2382.01	0.638755	2019
1263	1023	9.37835	1940.58	0.73531	2019
1264	602	12.5219	1688.24	0.61886	2019
1265	654	19.7878	840.819	0.8031	2019
1266	319	1.32562	19286.9	0.483875	2019
1267	344	6.70395	2791.72	0.694155	2019
1268	968	11.9883	1744.32	0.61175	2019
1269	816	7.02896	3143.57	0.55945	2019
1270	694	22.7837	663.065	0.86562	2019
1271	961	4.23269	4752.39	0.61679	2019
1272	83	6.78456	2725.72	0.67742	2019
1273	960	5.89643	3175.15	0.66746	2019
1274	361	2.44086	7742.84	0.65836	2019
1275	390	11.0223	1424.75	0.806	2019
1276	276	3.27507	6801.2	0.53314	2019
1277	852	7.30517	2610.46	0.63891	2019
1278	768	4.47987	4190.05	0.64489	2019
1279	765	7.42327	2500.42	0.6468	2019
1280	151	4.68165	4192.72	0.603723	2019
1281	720	7.80641	2658.75	0.56519	2019
1282	855	3.69277	5446.54	0.584165	2019
1283	892	5.64258	2976.59	0.71198	2019
1284	62	17.2741	894.44	0.77764	2019
1285	294	2.37789	8980.38	0.52916	2019
1286	864	7.93101	2154.41	0.68426	2019
1287	914	5.68654	3291.32	0.61246	2019
1288	98	5.59621	3068.38	0.67457	2019
1289	869	3.50924	5915.77	0.537595	2019
1290	246	14.3779	1021.85	0.7826	2019
1291	78	12.1302	1471.71	0.62198	2019
1292	637	12.6761	1261.84	0.70066	2019
1293	615	10.1727	1582.54	0.694695	2019
1294	7	9.57811	1585.98	0.73622	2019
1295	966	4.72689	3346.73	0.69847	2019
1296	352	8.89512	1611.91	0.7627	2019
1297	959	6.10365	2447.11	0.72729	2019
1298	743	2.51403	7113.92	0.589055	2019
1299	876	9.80617	1660.43	0.65755	2019
1300	136	13.2906	1216.42	0.65658	2019
1301	324	5.90103	2640.47	0.67369	2019
1302	327	5.01225	3302.13	0.62461	2019
1303	631	6.15537	2608.38	0.64614	2019
1304	48	9.6081	1577.78	0.6874	2019
1305	758	13.4609	933.626	0.8355	2019
1306	836	13.1861	1041.53	0.74649	2019
1307	265	2.7195	7054.29	0.50354	2019
1308	825	13.8117	1047.96	0.70092	2019
1309	1013	5.85807	2341.08	0.723955	2019
1310	785	7.56316	1850.61	0.70678	2019
1311	811	18.5848	621.881	0.8579	2019
1312	764	9.00765	1493.06	0.71629	2019
1313	374	6.8416	2006.85	0.68584	2019
1314	729	12.9842	974.494	0.74384	2019
1315	638	11.584	1037.37	0.78103	2019
1316	646	11.1565	1088.68	0.76384	2019
1317	301	6.56397	2366.45	0.57412	2019
1318	939	6.72633	1906.74	0.7152	2019
1319	231	2.55759	7035.83	0.47976	2019
1320	40	17.054	716.566	0.75058	2019
1321	733	18.4617	578.627	0.84937	2019
1322	572	2.2967	6061.11	0.61914	2019
1323	1014	7.97048	1521.11	0.7255	2019
1324	538	4.40302	2566.53	0.77993	2019
1325	126	11.4986	1072.73	0.70645	2019
1326	635	11.8564	1004.92	0.73453	2019
1327	711	24.5931	452.392	0.79417	2019
1328	71	8.51231	1628.39	0.60875	2019
1329	456	7.83545	1350.73	0.82463	2019
1330	717	21.9382	469.339	0.8339	2019
1331	763	23.2007	423.706	0.87826	2019
1332	868	3.69096	3891.79	0.55941	2019
1333	782	14.6508	720.245	0.79974	2019
1334	674	8.54046	1560.4	0.60904	2019
1335	258	8.44726	1235.63	0.79101	2019
1336	72	7.43036	1797	0.59618	2019
1337	734	16.3957	588.537	0.86363	2019
1338	709	6.79465	1845.93	0.63668	2019
1339	647	11.0798	947.647	0.77872	2019
1340	878	4.50546	2599.7	0.685395	2019
1341	336	7.29936	1476.22	0.74592	2019
1342	381	2.95839	4513.91	0.58028	2019
1343	941	9.56192	1044.56	0.80012	2019
1344	42	5.1936	2776.48	0.51517	2019
1345	54	10.6018	1015.54	0.72393	2019
1346	33	13.2311	844.691	0.693445	2019
1347	101	15.9733	679.5	0.71665	2019
1348	809	21.9091	421.204	0.84831	2019
1349	740	8.42821	1252.05	0.71701	2019
1350	735	18.3394	484.16	0.87408	2019
1351	716	15.081	605.37	0.84433	2019
1352	738	16.721	549.014	0.83657	2019
1353	11	11.5137	839.391	0.78601	2019
1354	312	3.8376	3134.82	0.60678	2019
1355	850	18.0518	494.027	0.85825	2019
1356	25	12.2699	806.185	0.76007	2019
1357	369	5.77598	1872.52	0.681255	2019
1358	63	18.9209	501.943	0.78937	2019
1359	9	14.0424	750.796	0.698235	2019
1360	909	3.61292	3189.24	0.62554	2019
1361	911	3.56216	3557.76	0.55367	2019
1362	141	11.2169	961.127	0.66705	2019
1363	736	21.5859	394.241	0.87385	2019
1364	777	10.4337	1056.45	0.64351	2019
1365	60	11.5432	815.041	0.76578	2019
1366	257	15.6198	560.578	0.80711	2019
1367	535	4.57115	2013.23	0.75511	2019
1368	788	5.00742	2473.45	0.53227	2019
1369	39	15.3222	577.597	0.78353	2019
1370	814	8.44528	1134.06	0.71285	2019
1371	831	16.0796	509.556	0.85151	2019
1372	278	9.38303	980.173	0.74201	2019
1373	275	7.66977	1339.06	0.65355	2019
1374	77	10.3465	965.092	0.67215	2019
1375	368	8.8391	980.502	0.78781	2019
1376	21	7.69	1443.41	0.59021	2019
1377	1020	8.60838	1009.99	0.77121	2019
1378	252	7.28164	1238.41	0.73263	2019
1379	776	16.1158	561.088	0.73297	2019
1380	769	4.21881	2245.03	0.68812	2019
1381	691	16.6881	496.104	0.79804	2019
1382	630	2.9249	3901.77	0.547355	2019
1383	229	6.44964	1392.63	0.72117	2019
1384	943	8.85782	967.109	0.75959	2019
1385	861	8.88423	1202.13	0.58949	2019
1386	518	1.99149	5197.98	0.60809	2019
1387	686	9.82658	857.99	0.76791	2019
1388	202	7.5921	1126.93	0.75038	2019
1389	287	7.04056	1144.1	0.80186	2019
1390	140	8.35933	1174.74	0.63989	2019
1391	737	19.0022	424.931	0.799175	2019
1392	685	11.0148	741.023	0.77804	2019
1393	933	4.20115	2671.42	0.5365	2019
1394	12	7.31475	1196.44	0.714645	2019
1395	271	7.99242	1200.31	0.64201	2019
1396	618	16.4558	478.777	0.80732	2019
1397	922	7.14265	1179.57	0.74315	2019
1398	757	16.7602	448.392	0.85095	2019
1399	419	3.50544	2875.47	0.60174	2019
1400	677	5.83451	1794.4	0.567885	2019
1401	746	11.694	885.629	0.57672	2019
1402	465	3.3466	2614.08	0.69364	2019
1403	762	13.9605	590.458	0.74668	2019
1404	32	9.65466	933.911	0.66808	2019
1405	203	3.76012	2939.58	0.52346	2019
1406	946	2.85976	3356.76	0.61553	2019
1407	193	6.94111	1200.69	0.721155	2019
1408	803	8.94541	985.534	0.66796	2019
1409	1004	5.51631	1649.14	0.6343	2019
1410	13	6.8074	1189.16	0.720375	2019
1411	524	1.80148	6296.81	0.48417	2019
1412	856	3.8922	2371.05	0.61664	2019
1413	833	12.9983	545.213	0.83621	2019
1414	851	7.99995	1075.24	0.66881	2019
1415	317	5.96203	1301.2	0.75	2019
1416	881	3.71644	2475.05	0.61609	2019
1417	978	4.26675	2109.12	0.63071	2019
1418	367	6.38775	1242.74	0.72153	2019
1419	956	5.04488	1562.4	0.72378	2019
1420	621	12.7434	596.702	0.75619	2019
1421	322	10.4834	700.035	0.78499	2019
1422	179	11.3344	776.427	0.63683	2019
1423	70	8.49554	999.416	0.66161	2019
1424	703	4.34203	2115.05	0.59554	2019
1425	326	5.55207	1487.54	0.67217	2019
1426	588	3.30395	2338.42	0.722345	2019
1427	451	2.41918	3836.61	0.57489	2019
1428	371	11.2733	637.909	0.76785	2019
1429	340	6.91085	1113.66	0.70677	2019
1430	1041	7.9354	1005.37	0.67677	2019
1431	992	6.68609	1119.92	0.7251	2019
1432	345	7.3829	1047.04	0.699125	2019
1433	129	14.001	641.888	0.58983	2019
1434	536	4.14264	1727.66	0.75737	2019
1435	272	10.2987	821.597	0.62288	2019
1436	181	8.38778	882.613	0.70722	2019
1437	520	2.33937	3729.9	0.58133	2019
1438	61	8.40911	853.803	0.72425	2019
1439	450	1.32681	7844.78	0.46434	2019
1440	240	10.9715	610.672	0.77746	2019
1441	1034	7.20912	979.882	0.72556	2019
1442	657	14.8262	483.45	0.71759	2019
1443	30	11.7512	564.337	0.77705	2019
1444	547	3.96523	1724.26	0.74384	2019
1445	872	3.17541	2893.02	0.52766	2019
1446	815	8.01449	886.922	0.7115	2019
1447	513	5.5764	1190.45	0.76179	2019
1448	784	14.1987	435.723	0.83083	2019
1449	687	18.474	362.801	0.76138	2019
1450	925	1.89921	4129.06	0.62764	2019
1451	908	2.39338	3211.81	0.642315	2019
1452	848	19.9312	288.706	0.90178	2019
1453	965	5.14569	1364.36	0.71052	2019
1454	760	15.7745	380.965	0.85251	2019
1455	318	2.1285	4412.1	0.50437	2019
1456	682	8.63119	911.944	0.61892	2019
1457	194	3.4046	2693.73	0.51548	2019
1458	247	10.5138	644.938	0.7343	2019
1459	329	3.44153	2220.71	0.63667	2019
1460	253	4.36428	1837.79	0.59849	2019
1461	224	10.8691	590.166	0.77435	2019
1462	15	11.1885	586.561	0.75457	2019
1463	68	7.68411	1033.84	0.60041	2019
1464	90	10.6224	804.258	0.55017	2019
1465	167	8.97851	756.543	0.71444	2019
1466	300	4.80658	1685.64	0.57351	2019
1467	360	2.47008	3208.32	0.58603	2019
1468	38	9.73552	687.033	0.71569	2019
1469	497	3.74806	2597.74	0.45905	2019
1470	910	2.61632	3314.81	0.52318	2019
1471	835	8.4452	805.197	0.6965	2019
1472	86	5.8829	1533.05	0.49535	2019
1473	36	7.79439	886.786	0.675565	2019
1474	123	14.5443	404.275	0.80522	2019
1475	43	9.66319	754.869	0.62018	2019
1476	293	2.73596	3099.33	0.51628	2019
1477	175	7.14154	882.978	0.72765	2019
1478	812	13.1328	435.69	0.80854	2019
1479	787	2.78411	2619.44	0.60713	2019
1480	1038	6.13546	1648.77	0.40937	2019
1481	829	11.0945	563.527	0.71616	2019
1482	46	10.7425	572.681	0.72791	2019
1483	697	5.69267	1123.35	0.69239	2019
1484	695	9.8038	630.676	0.72157	2019
1485	706	10.1628	598.735	0.72916	2019
1486	158	7.79372	759.183	0.744215	2019
1487	905	3.63861	1905.69	0.61566	2019
1488	873	4.67743	1528.91	0.59007	2019
1489	692	12.8742	384.691	0.89841	2019
1490	225	6.88498	847.173	0.73903	2019
1491	147	11.8611	573.438	0.62123	2019
1492	839	3.28178	2167.67	0.58299	2019
1493	894	3.45334	2162.52	0.5484	2019
1494	605	4.58176	1478.67	0.61446	2019
1495	921	6.22469	946.793	0.721705	2019
1496	47	8.40679	801.719	0.61582	2019
1497	34	7.02366	951.284	0.61412	2019
1498	365	6.40801	876.456	0.74534	2019
1499	1028	8.59513	641.198	0.75658	2019
1500	220	5.90047	990.507	0.70355	2019
1501	671	8.52795	732.769	0.6526	2019
1502	955	6.88933	821.078	0.72932	2019
1503	995	3.55971	2058.97	0.53915	2019
1504	164	15.4843	364.562	0.7358	2019
1505	204	2.22477	3661.36	0.46874	2019
1506	67	10.0487	637.972	0.62544	2019
1507	509	2.349	2517.11	0.68036	2019
1508	516	2.55023	2440.15	0.64002	2019
1509	702	12.835	489.855	0.63434	2019
1510	119	6.19418	1012.02	0.63246	2019
1511	1008	1.54452	4538.06	0.55267	2019
1512	157	2.76882	2335.24	0.60157	2019
1513	582	1.61966	3436.06	0.71228	2019
1514	323	4.96578	1263.66	0.61868	2019
1515	804	13.2341	454.521	0.65105	2019
1516	422	5.72573	953.071	0.7215	2019
1517	891	3.34097	1708.77	0.68079	2019
1518	987	2.91007	2002.93	0.65819	2019
1519	391	5.24254	1045.79	0.70574	2019
1520	73	9.4121	602.317	0.67909	2019
1521	458	4.99208	1151.85	0.65859	2019
1522	347	5.61617	907.94	0.7507	2019
1523	464	0.575093	13039.7	0.47802	2019
1524	913	4.39049	1533.49	0.54278	2019
1525	645	11.3243	425.735	0.80066	2019
1526	537	4.47114	1120.34	0.75816	2019
1527	277	3.8624	1777.02	0.52459	2019
1528	295	1.88962	3619.5	0.52592	2019
1529	266	3.02478	2289.37	0.51745	2019
1530	245	9.88865	629.218	0.58749	2019
1531	515	1.29243	4900.38	0.569545	2019
1532	482	3.95748	1290.88	0.72967	2019
1533	1029	6.65078	772.336	0.72523	2019
1534	871	3.16141	2177.42	0.51055	2019
1535	407	4.05863	1394.75	0.63628	2019
1536	59	12.5556	342.412	0.85938	2019
1537	718	16.7156	307.549	0.69922	2019
1538	228	4.37692	1063.06	0.77033	2019
1539	455	7.48955	559.929	0.86586	2019
1540	767	3.76323	1443.71	0.63654	2019
1541	170	11.8611	388.824	0.77438	2019
1542	659	3.88303	1491.68	0.58929	2019
1543	611	11.5026	445.538	0.68235	2019
1544	58	9.19881	578.781	0.64063	2019
1545	781	11.4543	370.961	0.82052	2019
1546	728	7.93906	641.94	0.65424	2019
1547	945	2.92314	1964.15	0.56648	2019
1548	865	3.14781	1689.85	0.61851	2019
1549	88	11.5177	479.059	0.59251	2019
1550	928	2.85027	1934.82	0.58094	2019
1551	182	7.08404	884.889	0.501385	2019
1552	940	8.37565	524.799	0.75774	2019
1553	554	5.53068	1308.5	0.41973	2019
1554	541	1.05197	6127.24	0.47594	2019
1555	969	7.30643	628.592	0.70943	2019
1556	877	4.68937	1071.79	0.63676	2019
1557	26	9.93087	482.011	0.67578	2019
1558	173	3.74996	1203.31	0.71477	2019
1559	172	3.33617	1625.56	0.577885	2019
1560	41	2.517	2358.75	0.51249	2019
1561	958	7.28489	604.437	0.72635	2019
1562	895	3.41209	1577.7	0.57328	2019
1563	555	1.45682	6655.63	0.27503	2019
1564	87	8.09788	677.327	0.5591	2019
1565	230	6.67728	639.976	0.74451	2019
1566	967	9.08181	457.686	0.76896	2019
1567	821	5.03867	1083.41	0.55496	2019
1568	348	4.08233	1086.21	0.70438	2019
1569	1066	5.04251	1001.83	0.60608	2019
1570	291	4.90198	861.775	0.7432	2019
1571	383	2.07844	2404.63	0.61002	2019
1572	316	4.30542	1013.53	0.70648	2019
1573	401	3.46255	1347.6	0.651	2019
1574	780	15.2534	253.298	0.81592	2019
1575	130	6.15222	783.171	0.62298	2019
1576	108	2.9349	1783.94	0.56323	2019
1577	285	4.96743	939.695	0.63919	2019
1578	1058	4.35324	1142.66	0.59305	2019
1579	241	8.43905	460.428	0.78849	2019
1580	97	3.48426	1552.69	0.53356	2019
1581	292	5.092	815.408	0.7217	2019
1582	980	1.74411	2907.63	0.57027	2019
1583	533	1.4782	3374.87	0.58006	2019
1584	152	4.71065	973.42	0.63492	2019
1585	44	9.19388	483.426	0.65979	2019
1586	530	5.70858	851.487	0.59036	2019
1587	607	6.684	783.807	0.54046	2019
1588	490	4.89478	930.866	0.63202	2019
1589	485	1.61395	2697.55	0.65985	2019
1590	473	2.10336	2670.31	0.48296	2019
1591	23	4.85713	1196.59	0.463015	2019
1592	907	4.50803	903.478	0.69748	2019
1593	972	2.17441	2486.18	0.49902	2019
1594	581	3.004	1400.78	0.66878	2019
1595	866	3.24575	1411.64	0.60137	2019
1596	264	2.55326	2144.98	0.48645	2019
1597	519	3.37216	1326.77	0.6141	2019
1598	817	2.79988	1718.2	0.55591	2019
1599	813	12.2615	276.17	0.84152	2019
1600	889	4.58605	982.061	0.59805	2019
1601	807	8.89793	445.459	0.69621	2019
1602	411	2.05228	2115.13	0.6205	2019
1603	704	4.68216	1091.17	0.513805	2019
1604	51	7.47497	550	0.66153	2019
1605	838	2.84983	1487.42	0.63124	2019
1606	822	5.79457	702.765	0.66271	2019
1607	223	3.92142	1169.97	0.57219	2019
1608	176	3.52085	1468.55	0.49373	2019
1609	100	8.23742	542.283	0.58439	2019
1610	454	4.20584	1026.14	0.60487	2019
1611	957	2.79485	1189.89	0.80722	2019
1612	534	2.63949	1462.69	0.68041	2019
1613	339	7.14824	509.855	0.72586	2019
1614	37	8.74723	446.481	0.671375	2019
1615	79	22.1459	157.294	0.78028	2019
1616	1021	8.2795	467.277	0.67509	2019
1617	403	7.29811	501.714	0.71232	2019
1618	302	8.83941	368.557	0.81071	2019
1619	927	2.59612	1769.03	0.5406	2019
1620	1065	8.17305	477.564	0.65787	2019
1621	484	1.81226	1986.24	0.70795	2019
1622	700	7.34162	880.195	0.35273	2019
1623	333	4.49806	774.354	0.72926	2019
1624	163	11.8346	308.571	0.69807	2019
1625	372	9.46293	360.999	0.74977	2019
1626	16	19.8283	172.371	0.75685	2019
1627	971	2.61009	1657.23	0.54684	2019
1628	1040	2.8739	1368.85	0.60968	2019
1629	115	3.2251	1406.21	0.51546	2019
1630	334	4.59784	739.108	0.71539	2019
1631	341	4.87201	724.832	0.68208	2019
1632	444	8.21312	407.569	0.72703	2019
1633	931	2.46215	1764.98	0.53234	2019
1634	457	7.43547	431.053	0.76226	2019
1635	1022	6.33798	554.518	0.68435	2019
1636	977	7.0177	468.776	0.7367	2019
1637	392	2.92794	1307.91	0.61355	2019
1638	879	3.0781	1239.08	0.61485	2019
1639	85	5.30847	767.554	0.57101	2019
1640	436	1.02845	4219.01	0.5271	2019
1641	14	15.7741	195.654	0.79027	2019
1642	932	2.66715	1648.07	0.51228	2019
1643	74	9.3264	391.968	0.63076	2019
1644	863	6.45804	566.348	0.62382	2019
1645	270	5.38405	704.446	0.59445	2019
1646	761	11.1545	266.606	0.77723	2019
1647	988	3.02164	1179.97	0.6204	2019
1648	853	2.95399	1202.44	0.62281	2019
1649	263	7.02709	446.347	0.72137	2019
1650	904	4.3807	879.502	0.56089	2019
1651	924	2.49023	1469.9	0.58826	2019
1652	629	17.0728	204.392	0.63626	2019
1653	546	1.47377	2455.94	0.58827	2019
1654	837	2.26782	1707.13	0.54353	2019
1655	609	9.88249	395.412	0.53992	2019
1656	423	5.67291	488.519	0.79316	2019
1657	870	3.08126	1240.33	0.53848	2019
1658	880	3.25279	1107.56	0.57556	2019
1659	668	2.97953	1275.21	0.52473	2019
1660	580	4.04891	828.059	0.60267	2019
1661	722	3.32803	1032.58	0.58486	2019
1662	244	6.23262	484.308	0.6824	2019
1663	592	3.47477	852.524	0.68816	2019
1664	666	12.3291	278.153	0.58902	2019
1665	408	3.75894	802.794	0.66821	2019
1666	842	4.65851	779.661	0.53849	2019
1667	840	8.14214	391.5	0.62761	2019
1668	793	7.78816	403.77	0.63705	2019
1669	388	8.619	321.8	0.73587	2019
1670	923	5.77086	482.055	0.72791	2019
1671	640	6.65041	454.642	0.6604	2019
1672	1055	2.09809	1954.87	0.453335	2019
1673	382	3.16508	997.227	0.61405	2019
1674	22	5.71423	584.847	0.57596	2019
1675	84	6.55373	535.166	0.53753	2019
1676	489	5.06925	577.723	0.65675	2019
1677	745	3.07031	991.513	0.62228	2019
1678	796	8.79352	345.371	0.62925	2019
1679	642	4.10463	863.218	0.51514	2019
1680	683	10.2396	235.529	0.80692	2019
1681	705	3.27043	948.613	0.59512	2019
1682	644	9.41364	310.306	0.643	2019
1683	823	5.50231	452.559	0.7655	2019
1684	414	4.49749	597.882	0.6986	2019
1685	1015	7.63803	349.112	0.70405	2019
1686	527	2.27072	1760.21	0.43117	2019
1687	396	4.37133	656.532	0.63843	2019
1688	975	1.68076	1841.17	0.58104	2019
1689	2	4.9929	604.134	0.59475	2019
1690	467	6.98357	414.298	0.62649	2019
1691	789	2.93678	1012.72	0.60174	2019
1692	896	3.08677	1020.42	0.5549	2019
1693	636	8.0079	343.71	0.65471	2019
1694	820	5.98725	475.948	0.62457	2019
1695	1069	0.780232	3421.03	0.664927	2019
1696	438	2.10964	1292.14	0.64827	2019
1697	1009	0.881652	3487.6	0.56144	2019
1698	353	4.12437	639.812	0.67372	2019
1699	377	4.49624	595.735	0.66244	2019
1700	510	1.97678	1298.67	0.68233	2019
1701	262	4.04511	598.753	0.72473	2019
1702	676	5.43856	561.318	0.5539	2019
1703	477	2.66569	1385.75	0.43533	2019
1704	409	2.15341	1172.21	0.6754	2019
1705	819	8.21655	353.002	0.5816	2019
1706	673	12.9971	206.682	0.64104	2019
1707	994	0.936987	3264.84	0.53608	2019
1708	106	7.88843	358.763	0.59304	2019
1709	849	13.8941	166.845	0.7522	2019
1710	448	2.28079	1603.48	0.42155	2019
1711	951	2.14809	1667.21	0.43224	2019
1712	148	6.35064	356.926	0.74628	2019
1713	424	2.27526	1108.95	0.65312	2019
1714	604	3.20699	930.651	0.53708	2019
1715	1067	3.98779	647.792	0.63324	2019
1716	643	4.43551	665.021	0.54198	2019
1717	309	6.02896	410.412	0.6672	2019
1718	200	4.20704	534.924	0.73982	2019
1719	741	3.50077	883.039	0.50685	2019
1720	860	4.58524	620.621	0.55759	2019
1721	487	1.61496	1617.37	0.61038	2019
1722	824	9.51035	256.319	0.66628	2019
1723	658	5.77554	434.494	0.63396	2019
1724	435	3.20133	653.597	0.77483	2019
1725	962	1.99229	1549.28	0.49082	2019
1726	606	8.64281	281.786	0.65601	2019
1727	508	2.07042	1381.88	0.53247	2019
1728	349	3.996	568.679	0.69356	2019
1729	670	4.84971	603.012	0.51307	2019
1730	394	1.72499	1583.62	0.54611	2019
1731	412	3.91211	591.144	0.66385	2019
1732	886	3.77125	785.88	0.49171	2019
1733	413	4.65334	492.453	0.66593	2019
1734	311	2.13377	1279.07	0.53677	2019
1735	857	2.16863	1318.79	0.50489	2019
1736	942	5.53221	383.776	0.71621	2019
1737	885	3.81246	768.492	0.48745	2019
1738	399	3.11138	716.955	0.66635	2019
1739	532	1.00072	3107.43	0.44626	2019
1740	867	3.02279	776.479	0.62236	2019
1741	358	0.81881	3217.45	0.54151	2019
1742	1006	3.43742	797.366	0.51193	2019
1743	174	4.84737	424.678	0.71383	2019
1744	426	3.15107	693.725	0.65603	2019
1745	507	1.64612	1274.12	0.67981	2019
1746	379	6.04849	427.346	0.53578	2019
1747	617	7.07876	299.144	0.67753	2019
1748	727	5.21564	391.496	0.7004	2019
1749	1042	2.46148	894.706	0.63737	2019
1750	161	3.50509	691.092	0.57148	2019
1751	1068	4.89405	435.206	0.66439	2019
1752	256	2.25922	1238.61	0.47548	2019
1753	903	3.83993	688.969	0.50972	2019
1754	899	1.16005	2635.45	0.4249	2019
1755	356	3.70012	712.189	0.5094	2019
1756	5	6.02609	342.676	0.67499	2019
1757	446	3.19645	624.294	0.68698	2019
1758	29	5.21609	435.536	0.59385	2019
1759	832	14.8045	122.759	0.78148	2019
1760	721	2.7924	833.142	0.56536	2019
1761	400	6.50512	362.912	0.55836	2019
1762	1012	2.24623	929.365	0.637235	2019
1763	616	8.17429	254.553	0.64465	2019
1764	1070	1.02055	1911.9	0.676315	2019
1765	107	6.35683	337.49	0.61223	2019
1766	920	2.475	974.596	0.52747	2019
1767	810	11.0212	205.338	0.57703	2019
1768	397	3.72634	549.004	0.6273	2019
1769	486	1.39112	1443.02	0.6372	2019
1770	385	2.25961	924.593	0.60129	2019
1771	354	9.21007	1669.44	0	2019
1772	145	2.44813	987.189	0.50193	2019
1773	330	2.87647	682.028	0.63967	2019
1774	669	3.07709	731.529	0.54507	2019
1775	1018	1.16345	1986.54	0.52533	2019
1776	335	0.392031	6556.92	0.46164	2019
1777	613	5.75943	382.496	0.55595	2019
1778	227	3.74541	465.596	0.72306	2019
1779	859	4.57336	473.518	0.5597	2019
1780	296	4.74437	471.373	0.53857	2019
1781	1030	6.94792	265.333	0.67774	2019
1782	512	2.64276	694.647	0.66665	2019
1783	428	4.00612	374.671	0.83617	2019
1784	274	1.86116	1026.17	0.62824	2019
1785	882	2.94337	615.49	0.66487	2019
1786	135	2.70427	908.059	0.46382	2019
1787	770	2.27813	891.059	0.57331	2019
1788	370	9.04682	182.452	0.74123	2019
1789	357	6.80324	293.493	0.58811	2019
1790	944	1.41154	1642.34	0.48527	2019
1791	587	3.64974	442.488	0.74381	2019
1792	303	5.21364	352.856	0.63019	2019
1793	906	3.15651	536.621	0.68628	2019
1794	331	4.27291	390.521	0.69591	2019
1795	901	1.88135	1358.31	0.41711	2019
1796	915	0.836438	3189.57	0.39255	2019
1797	981	1.93434	1098.55	0.5172	2019
1798	696	3.67464	508.478	0.60335	2019
1799	57	5.65578	318.651	0.63023	2019
1800	514	0.755514	2656.62	0.545405	2019
1801	601	2.21843	959.08	0.50691	2019
1802	511	2.55489	597.961	0.74532	2019
1803	723	5.25229	367.663	0.56963	2019
1804	198	6.00937	280.866	0.66343	2019
1805	134	2.73239	783.342	0.49584	2019
1806	243	15.0858	110.559	0.69224	2019
1807	539	2.23583	942.787	0.5031	2019
1808	469	3.94947	459.346	0.59629	2019
1809	459	1.29889	1443.53	0.56785	2019
1810	131	7.10621	282.259	0.5325	2019
1811	160	2.24884	1037.7	0.43277	2019
1812	117	5.43237	394.624	0.48381	2019
1813	427	3.27675	466.18	0.71349	2019
1814	963	2.23755	883.417	0.52534	2019
1815	548	4.77747	299.154	0.7678	2019
1816	35	3.35219	648.828	0.46177	2019
1817	900	1.09648	2212.7	0.39745	2019
1818	120	6.36837	252.336	0.65937	2019
1819	1005	1.52039	1172.56	0.57253	2019
1820	109	2.43115	840.857	0.48506	2019
1821	132	5.2412	344.525	0.56123	2019
1822	153	4.48855	426.199	0.51954	2019
1823	890	4.57515	420.329	0.51495	2019
1824	918	1.6419	1339.78	0.43038	2019
1825	376	3.34789	441.344	0.68873	2019
1826	883	2.00049	977.504	0.49211	2019
1827	667	9.60058	180.216	0.57873	2019
1828	254	1.44983	1351.64	0.48538	2019
1829	888	2.33461	853.321	0.47418	2019
1830	162	4.0209	484.55	0.48923	2019
1831	430	2.65363	499.048	0.76175	2019
1832	481	2.36795	618.846	0.67567	2019
1833	698	2.87864	559.58	0.60371	2019
1834	1047	3.54316	465.788	0.57961	2019
1835	404	3.20416	417.608	0.73604	2019
1836	121	7.8298	191.147	0.64354	2019
1837	950	1.71947	1045.56	0.50547	2019
1838	912	4.00443	350.973	0.6792	2019
1839	332	3.07444	493.795	0.6179	2019
1840	314	3.28184	498.413	0.56463	2019
1841	792	4.0759	405.924	0.55716	2019
1842	1052	6.12866	278.574	0.54014	2019
1843	146	2.10211	880.814	0.47972	2019
1844	725	1.82418	958.886	0.50461	2019
1845	289	2.57343	600.408	0.58101	2019
1846	1016	1.73709	815.542	0.64064	2019
1847	1001	2.00288	731.829	0.61485	2019
1848	1043	1.7943	901.641	0.54629	2019
1849	222	2.28002	757.892	0.50252	2019
1850	416	1.71986	1182.68	0.4072	2019
1851	948	1.41645	1209.77	0.49856	2019
1852	795	5.65327	277.651	0.55813	2019
1853	794	6.29882	244.37	0.57162	2019
1854	201	5.52892	222.691	0.73766	2019
1855	999	1.06832	1381.08	0.58683	2019
1856	990	1.65074	845.101	0.62444	2019
1857	1044	3.06274	447.513	0.63686	2019
1858	505	2.63923	547.725	0.59627	2019
1859	398	2.22408	683.093	0.55683	2019
1860	1037	2.85603	525.856	0.56489	2019
1861	982	1.38908	1297.18	0.4487	2019
1862	526	1.82652	1064.24	0.40623	2019
1863	307	4.71742	319.012	0.5583	2019
1864	434	2.44579	501.025	0.69981	2019
1865	786	4.12992	386.008	0.51774	2019
1866	1002	2.71664	515.294	0.59752	2019
1867	500	1.21131	1483.18	0.43907	2019
1868	69	7.40928	190.925	0.59277	2019
1869	1007	1.39081	1432.96	0.379775	2019
1870	226	4.96221	242.461	0.70385	2019
1871	564	0.498839	2960.89	0.53885	2019
1872	1036	0.86779	1812.87	0.49294	2019
1873	406	2.44138	663.606	0.47719	2019
1874	549	3.97165	255.637	0.82651	2019
1875	979	0.465578	3436.9	0.48025	2019
1876	236	4.52812	246.663	0.74242	2019
1877	343	3.94564	427.382	0.45499	2019
1878	475	1.42658	1027.35	0.53092	2019
1879	3	3.83493	433.149	0.45403	2019
1880	724	3.46683	447.819	0.49145	2019
1881	315	3.26815	390.004	0.61492	2019
1882	191	2.90104	548.622	0.46614	2019
1883	790	2.31396	657.861	0.48247	2019
1884	1059	3.02261	464.382	0.52985	2019
1885	114	0.484081	3418.02	0.42899	2019
1886	417	1.82548	980.648	0.3901	2019
1887	239	4.20066	257.294	0.71867	2019
1888	1032	0.737403	1830.7	0.54494	2019
1889	797	5.33929	246	0.55919	2019
1890	614	6.63849	173.205	0.65543	2019
1891	491	2.27445	545.32	0.583965	2019
1892	771	1.26429	1260.81	0.42516	2019
1893	1010	2.3431	507.721	0.60128	2019
1894	410	0.985113	1343.91	0.52715	2019
1895	187	5.24043	231.706	0.59467	2019
1896	10	5.62683	207.816	0.61962	2019
1897	748	1.12526	1503.99	0.37468	2019
1898	362	3.09975	350.627	0.63583	2019
1899	501	1.7886	774.936	0.47041	2019
1900	447	2.14753	511.262	0.60181	2019
1901	248	3.08263	434.176	0.47698	2019
1902	1075	0.702017	1549.36	0.59136	2019
1903	655	5.16067	215.914	0.58746	2019
1904	418	2.23696	593.158	0.4676	2019
1905	190	2.23726	626.212	0.43549	2019
1906	559	1.86599	684.829	0.48366	2019
1907	445	5.08253	184.569	0.69561	2019
1908	186	2.54885	349.294	0.72652	2019
1909	887	1.74365	801.665	0.42327	2019
1910	1049	2.96622	393.451	0.52854	2019
1911	1019	0.428034	2680.28	0.53165	2019
1912	468	2.62471	401.283	0.59351	2019
1913	841	2.56117	464.267	0.51019	2019
1914	575	0.441799	2669.65	0.50463	2019
1915	561	0.653394	1747.33	0.51319	2019
1916	364	3.1252	308.294	0.63409	2019
1917	628	7.76911	150.265	0.51484	2019
1918	189	2.20166	579.917	0.44599	2019
1919	1003	4.71875	198.294	0.64585	2019
1920	952	1.5092	902.353	0.40415	2019
1921	128	1.37704	921.396	0.43845	2019
1922	858	1.67631	740	0.44806	2019
1923	1072	0.560322	1691.23	0.60975	2019
1924	917	1.22559	1250.54	0.33994	2019
1925	290	2.90533	336.093	0.59178	2019
1926	1078	1.59996	570.013	0.62807	2019
1927	517	0.745197	1583.19	0.4596	2019
1928	974	1.5868	644.126	0.54254	2019
1929	474	0.816706	1321.8	0.50346	2019
1930	393	1.83344	560.711	0.53021	2019
1931	897	2.04749	563.112	0.46159	2019
1932	574	0.563704	2041.98	0.45904	2019
1933	492	2.69288	434.235	0.45353	2019
1934	902	2.37432	479.923	0.46116	2019
1935	1073	1.46388	585.054	0.6375	2019
1936	1011	2.48672	338.162	0.65066	2019
1937	421	4.52256	199.569	0.60556	2019
1938	560	0.410409	2448.39	0.51788	2019
1939	506	2.35658	346.176	0.65795	2019
1940	791	1.57305	737.406	0.42994	2019
1941	1050	2.2799	433.395	0.52255	2019
1942	1026	0.466078	2097.97	0.519945	2019
1943	432	1.5306	526.018	0.65364	2019
1944	462	6.56037	119.441	0.69757	2019
1945	199	3.89489	207.681	0.65169	2019
1946	1077	1.98729	483.318	0.52429	2019
1947	429	3.0221	284.535	0.59469	2019
1948	260	2.3121	367.726	0.59054	2019
1949	437	0.603974	1979.65	0.38466	2019
1950	798	3.44482	303.75	0.45857	2019
1951	947	0.896035	1235.39	0.41769	2019
1952	752	1.43467	821.534	0.38536	2019
1953	463	1.86995	360.179	0.74078	2019
1954	218	1.47909	743.191	0.41075	2019
1955	143	1.24304	755.072	0.49638	2019
1956	165	2.65212	351.895	0.50387	2019
1957	478	3.18396	305.265	0.47871	2019
1958	750	1.78571	528.985	0.48945	2019
1959	916	0.938615	1176.35	0.40179	2019
1960	105	1.23103	658.824	0.57984	2019
1961	930	2.76097	257.773	0.66779	2019
1962	991	2.92249	214.765	0.76717	2019
1963	1000	0.865649	888.581	0.59618	2019
1964	641	4.52376	174.029	0.58816	2019
1965	480	2.29784	423.384	0.44287	2019
1966	221	1.42643	585.801	0.51815	2019
1967	281	6.19779	132.139	0.5474	2019
1968	773	2.73514	322.769	0.476785	2019
1969	328	1.53602	626.629	0.42069	2019
1970	460	6.78429	95.6471	0.69876	2019
1971	522	0.621982	1766.21	0.34712	2019
1972	919	2.04659	556.481	0.33211	2019
1973	893	1.58483	480.353	0.54002	2019
1974	970	0.264777	3366.87	0.43912	2019
1975	259	4.04221	181.395	0.56867	2019
1976	985	1.00808	913.251	0.41768	2019
1977	964	1.31873	704.309	0.41262	2019
1978	998	1.62071	368.706	0.69789	2019
1979	818	4.48158	190.824	0.46487	2019
1980	325	3.91648	198.219	0.5059	2019
1981	261	2.34832	285.658	0.59464	2019
1982	363	3.87563	165.559	0.63164	2019
1983	297	1.20318	747.655	0.40794	2019
1984	502	1.13125	801.853	0.3966	2019
1985	476	0.721913	1348.62	0.35166	2019
1986	938	1.46692	554.849	0.44123	2019
1987	708	2.95013	260.01	0.47693	2019
1988	976	0.740846	837.689	0.59708	2019
1989	273	1.71662	339.271	0.63432	2019
1990	926	0.614526	1197.91	0.46514	2019
1991	149	3.20371	190.353	0.59294	2019
1992	799	3.78041	170.045	0.5572	2019
1993	1071	2.5389	232.739	0.60559	2019
1994	954	1.54536	467.807	0.47003	2019
1995	306	6.0164	107.418	0.55949	2019
1996	726	2.04813	382.262	0.41455	2019
1997	313	2.61052	210	0.62573	2019
1998	1017	1.54949	440.649	0.47645	2019
1999	304	3.20335	167.436	0.63595	2019
[truncated: 165 more rows]

## Sheet: fig2a,b,d
tile	A_2019	B_2019	MCPI
N00E008	0.822861	0.279254	120.281
N00E009	0.848202	0.247141	111.961
N00E041	0.154861	0.170137	15.6702
N00E042	0.126707	0.0868127	4.99422
N00E099	0.0126789	1	9.99126
N00E103	0.886662	1	613.286
N00E104	0.0959021	0.274847	17.7916
N00E109	0.886071	1	623.554
N00E116	0.36609	0.895909	241.468
N00E117	0.857358	0.306696	161.027
N00E119	0.100003	1	69.8256
N00E120	0.0604225	0.230767	8.63969
N00E121	0.21586	1	169.668
N00E122	0.159544	0.450515	51.3665
N00E123	0.151974	0.375061	41.0612
N00E127	0.0556483	1	43.9772
N00E128	0.158646	1	119.709
N00E130	0.0509581	1	38.5677
N00E131	0.361553	1	261.522
N00W047	0.905965	1	653.681
N00W048	0.850842	1	639.246
N00W049	0.48051	1	348.235
N00W050	0.347138	0.511815	104.863
N00W051	0.157199	0.240017	21.7313
N00W081	0.150986	0.158587	11.0867
N01E009	0.955829	0.706401	384.796
N01E098	0.212058	1	161.179
N01E099	0.144608	0.982468	96.0097
N01E102	0.562416	1	393.871
N01E103	0.479473	0.77186	244.236
N01E104	0.123092	0.190209	13.9039
N01E108	0.0484106	0.74961	24.1489
N01E109	0.150542	1	116.979
N01E117	0.270086	1	186.612
N01E118	0.238786	0.914282	145.853
N01E119	0.116383	1	80.7054
N01E120	0.13009	0.406198	32.4516
N01E121	0.173745	0.0616009	4.94226
N01E122	0.119588	0.529718	42.7956
N01E123	0.0657681	0.710838	31.3871
N01E124	0.0945549	0.933933	63.2011
N01E127	0.158391	1	124.104
N01E128	0.185602	1	139.309
N01W050	0.49505	0.0296656	7.5264
N01W051	0.55117	0.188124	53.4171
N01W080	0.196961	0.916341	111.932
N01W081	0.124474	0.80709	66.2835
N02E009	0.747102	0.350011	145.511
N02E098	0.159395	1	116.025
N02E101	0.207043	0.642403	81.9071
N02E102	0.367586	0.903079	228.189
N02E103	0.340572	0.636167	139.574
N02E104	0.441325	1	302.943
N02E108	0.152361	0.476107	47.9873
N02E109	0.525071	1	368.427
N02E110	0.604002	0.810406	340.325
N02E111	0.254709	1	184.392
N02E117	0.690438	1	548.111
N02E118	0.423664	1	310.542
N02E120	0.089364	0.233806	13.1679
N02E121	0.154299	0.808196	79.8888
N02E122	0.0969811	1	83.3436
N02E124	0.211194	1	161.728
N02E125	0.225658	0.642854	105.063
N02E127	0.222869	1	173.312
N02E128	0.133503	1	105.383
N02W050	0.714967	1	450.844
N02W051	0.85309	1	604.875
N02W079	0.873242	1	596.284
N02W080	0.169607	1	106.079
N03E009	0.243115	0.510816	74.5631
N03E097	0.053041	0.46551	14.6362
N03E099	0.245858	0.659838	107.331
N03E100	0.375673	0.663165	151.66
N03E101	0.399153	0.468895	111.581
N03E102	0.15964	0.856842	92.89
N03E103	0.108163	0.837088	57.11
N03E109	0.173235	0.203153	17.149
N03E111	0.851361	1	639.133
N03E112	0.0213649	1	16.2301
N03E117	0.859343	0.773917	429.875
N03E118	0.246708	1	165.825
N03E127	0.0561569	1	37.5942
N03W051	0.351732	1	218.77
N03W052	0.0445906	1	34.7931
N03W078	0.523993	1	416.333
N03W079	0.898461	1	644.349
N04E009	0.874051	0.98501	426.841
N04E098	0.547338	0.371862	137.878
N04E099	0.145349	0.340445	26.5988
N04E100	0.199995	0.198917	22.7161
N04E101	0.358834	0.258499	45.9478
N04E103	0.177647	0.583912	57.9956
N04E113	0.126138	1	74.7381
N04E117	0.885856	0.714518	389.606
N04W052	0.201267	1	110.731
N04W078	0.511521	1	382.393
N05E005	0.980086	0.196778	101.278
N05E006	0.999113	0.136476	67.2967
N05E007	0.889298	0.0751912	34.4093
N05E008	0.993347	0.551846	251.185
N05E009	0.761629	0.557541	210.893
N05E097	0.360129	0.0679804	13.0624
N05E098	0.588127	0.227578	90.2878
N05E100	0.697657	1	452.5
N05E103	0.142052	0.609913	50.6311
N05E114	0.175393	1	125.695
N05E115	0.612392	1	493.582
N05E117	0.897473	1	689.358
N05E118	0.420163	1	328.517
N05W002	0.174536	0.00478837	0.484596
N05W003	0.0957807	0.546169	31.0234
N05W007	0.0953678	0.314966	18.3899
N05W008	0.229635	0.0438899	5.67661
N05W009	0.220831	0.0271533	2.90856
N05W010	0.117248	0.00282195	0.148931
N05W052	0.620744	1	465.536
N05W053	0.559199	1	418.37
N05W078	0.501207	1	367.42
N06E000	0.622487	0.000443142	0.118337
N06E004	0.33717	0.0558196	9.70133
N06E005	0.997534	0.189193	88.6618
N06E008	0.107247	0.210971	10.9467
N06E097	0.119621	0.00460884	0.217333
N06E100	0.250917	0.294821	46.7866
N06E102	0.0721118	0.316426	15.0456
N06E103	0.0554589	0.535877	19.1254
N06E115	0.788578	1	616.132
N06E116	0.135338	1	108.977
N06E117	0.827347	1	623.48
N06E118	0.802375	1	618.631
N06E119	0.262853	1	185.692
N06W001	0.128432	0.000624738	0.0397371
N06W002	0.24831	0.00637257	0.69379
N06W003	0.172375	1	101.672
N06W004	0.20699	0.289755	37.364
N06W005	0.0800896	0.418482	17.8473
N06W006	0.0931272	0.192552	10.0639
N06W009	0.00661391	0.139797	0.50587
N06W010	0.201976	0.036575	3.6629
N06W011	0.233942	0.0356228	3.86532
N06W053	0.293203	1	192.511
N06W054	0.512088	1	391.809
N06W055	0.489541	1	356.802
N06W056	0.652127	1	474.351
N06W057	0.289625	0.633195	117.349
N06W058	0.237296	1	158.288
N06W078	0.269339	1	213.88
N07E001	0.193926	0.00490841	0.47249
N07E002	0.0459408	0.00161317	0.0345998
N07E003	0.249946	0.0276393	3.4675
N07E004	0.231957	0.0187402	2.0853
N07E005	0.151253	1	93.9629
N07E080	0.098147	0.314184	23.0125
N07E081	0.0519613	0.0548802	1.69086
N07E099	0.615705	1	488.328
N07E100	0.332555	0.144384	28.9882
N07E101	0.246161	0.146675	22.9243
N07E102	0.115401	0.12968	7.77501
N07E116	0.302784	1	242.376
N07E117	0.768162	1	606.279
N07E118	0.442922	0.888246	281.675
N07E122	0.289279	0.0378314	6.58349
N07E124	0.111834	0.529603	44.078
N07E126	0.0409819	0.0593331	1.2893
N07W011	0.25916	0.0222585	2.49644
N07W012	0.184961	0.0690216	7.29569
N07W056	0.037105	1	25.2303
N07W058	0.13189	0.0979546	6.32048
N07W059	0.0867543	1	60.5606
N07W078	0.0997257	1	73.3782
N08E079	0.098195	0.033897	1.67714
N08E081	0.146357	0.00418703	0.308877
N08E098	0.197077	0.759752	106.973
N08E099	0.713152	1	583.644
N08E100	0.0214095	0.000289395	0.00215272
N08E116	0.105149	1	81.4255
N08E117	0.393113	1	333.411
N08E122	0.209537	0.0608532	7.36861
N08E123	0.303026	0.0819912	17.7588
N08E124	0.115037	0.157776	12.956
N08E126	0.232122	0.423809	71.5827
N08W012	0.355295	0.0698154	12.247
N08W013	0.939972	0.0786899	41.001
N08W014	0.092255	4.93e-07	2.2996e-05
N08W059	0.201304	1	128.196
N08W060	0.0501402	0.00698877	0.158305
N08W077	0.22857	0.638705	103.246
N08W078	0.120115	0.415162	25.0026
N08W079	0.324055	1	258.738
N08W081	0.257456	1	180.425
N08W082	0.811035	1	626.76
N09E076	0.0955936	0.0306323	2.12743
N09E077	0.0691883	0.19248	7.91943
N09E078	0.0522007	0.00636181	0.127792
N09E079	0.153973	0.021087	1.44806
N09E080	0.169326	0.0219673	1.61987
N09E081	0.15349	0.0426101	3.04866
N09E098	0.713667	1	568.436
N09E099	0.156819	0.394134	44.573
N09E100	0.543724	0.0640868	17.9622
N09E104	0.941046	0.0909484	50.604
N09E105	0.877616	0.104771	49.8989
N09E117	0.37121	1	293.683
N09E118	0.0764652	0.272906	13.8444
N09E122	0.0665919	0.090316	3.91947
N09E123	0.139686	0.109936	11.3611
N09E124	0.0605221	0.220665	9.85153
N09E126	0.280202	0.495362	104.154
N09W013	0.575549	0.0825593	24.8732
N09W014	0.64954	0.0216561	6.59353
N09W060	0.397109	1	300.897
N09W061	0.376146	1	272.943
N09W077	0.515822	1	380.367
N09W078	0.367077	1	297.052
N09W079	0.593284	1	452.801
N09W080	0.389382	1	254.852
N09W081	0.37624	1	268.218
N09W082	0.312202	1	243.64
N09W083	0.37931	1	278.93
N09W084	0.508917	1	410.767
N10E076	0.0375101	0.150253	3.28708
N10E078	0.0795688	0.00120372	0.0306683
N10E079	0.148336	0.000366489	0.0205581
N10E080	0.195572	0.00764693	0.614287
N10E098	0.615107	1	481.82
N10E099	0.245957	0.260472	45.0727
N10E104	0.154086	0.00697173	0.55662
N10E105	0.193611	0.0230538	2.24298
N10E106	0.284045	0.0918926	14.9351
N10E117	0.153076	1	118.534
N10E118	0.215096	0.386058	61.3688
N10E119	0.0255629	1	20.7427
N10E122	0.0660753	0.167484	7.78918
N10E123	0.126432	0.0817381	7.47235
N10E124	0.262763	0.121613	24.6163
N10E125	0.330728	0.326826	77.9517
N10E126	0.179713	0.357051	47.7727
N10W014	0.869609	0.0309008	12.8919
N10W015	0.0547067	0.0155557	0.382815
N10W061	0.429955	1	291.536
N10W062	0.699006	1	545.665
N10W063	0.851005	1	684.114
N10W072	0.0702949	0.132615	6.92093
N10W073	0.0346132	0.00103912	0.0268387
N10W076	0.496122	0.969534	324.569
N10W077	0.0931321	0.109512	7.32975
N10W078	0.159988	1	124.385
N10W079	0.0573149	0.648707	29.3165
N10W080	0.34734	1	249.81
N10W082	0.0272818	1	18.8856
N10W083	0.125622	0.29951	25.6754
N10W084	0.166217	0.971851	94.902
N10W085	0.255881	1	200.253
N10W086	0.168469	1	123.707
N11E045	0.124437	0.0497452	2.95257
N11E076	0.0501645	0.0645089	1.49153
N11E079	0.232059	0.000145518	0.00977234
N11E098	0.405512	0.931463	286.515
N11E099	0.304349	0.445333	99.2983
N11E103	0.413534	0.120719	29.8775
N11E104	0.183178	0.00726713	0.646127
N11E106	0.86544	0.275193	137.982
N11E107	0.290414	0.0225214	3.10989
N11E118	0.149592	1	120.737
N11E119	0.303914	0.650318	156.336
N11E121	0.0561707	0.0992841	3.17139
N11E122	0.103118	0.02389	1.45479
N11E123	0.0788719	0.0248559	1.16575
N11E124	0.157818	0.0994658	11.3764
N11E125	0.120872	0.406704	35.462
N11W014	0.463784	0.0307676	6.9414
N11W015	0.872076	0.0361366	15.8685
N11W016	0.487019	0.047399	11.9449
N11W061	0.0805352	0.43311	28.3792
N11W062	0.398134	1	302.136
N11W063	0.899256	1	671.159
N11W064	0.433123	1	322.009
N11W065	0.17907	0.206219	21.9516
N11W066	0.295707	0.564716	107.209
N11W067	0.21167	1	131.845
N11W068	0.0988093	0.0111794	0.700686
N11W069	0.252562	0.0137387	2.17992
N11W072	0.331736	0.508389	110.222
N11W075	0.860942	0.0580513	26.6457
N11W076	0.393694	0.0884068	18.2585
N11W085	0.250382	0.85011	157.938
N11W086	0.334871	0.863228	206.419
N12E043	0.0809087	0.000938579	0.022008
N12E050	0.0772579	0.00415204	0.13047
N12E051	0.0189245	0.0464151	0.343817
N12E075	0.0398038	0.29526	6.43331
N12E079	0.211511	0.000446217	0.037465
N12E098	0.919608	0.647242	428.568
N12E099	0.0387052	0.0437652	0.974219
N12E102	0.236407	0.167933	25.3763
N12E103	0.644584	0.344081	149.812
N12E119	0.283587	0.408695	92.936
N12E121	0.0276883	0.000701547	0.0091729
N12E122	0.153717	0.0313913	2.80358
N12E123	0.0965502	0.042771	2.44378
N12E124	0.221761	0.162348	26.7571
N12E125	0.210444	0.178882	27.1681
N12W015	0.592211	0.0366971	11.22
N12W016	0.925971	0.0256619	12.574
N12W017	0.650805	0.0142809	4.88794
N12W065	0.11778	0.149367	9.47479
N12W069	0.199273	0.00451691	0.367186
N12W070	0.115903	0.000131766	0.00412224
N12W071	0.12004	7.7993e-05	0.00265655
N12W072	0.387751	0.154413	34.3382
N12W073	0.0538032	0	0
N12W074	0.151536	0.830127	96.069
N12W075	0.508724	0.341803	99.8298
N12W084	0.0988833	0.730096	58.5286
N12W086	0.0969279	0.189981	11.6046
N12W087	0.0473396	0.0548644	1.65173
N13E042	0.210582	0.00626544	0.572392
N13E043	0.0863993	0.00118932	0.0323674
N13E074	0.0300721	0.273722	4.60537
N13E075	0.0864742	0.147214	7.10725
N13E098	0.88897	0.418162	273.942
N13E099	0.104964	0.275181	19.2714
N13E100	0.0602376	0.0202361	0.459591
N13E101	0.308653	0.0194683	3.22542
N13E102	0.596211	0.0869665	31.4618
N13E120	0.0618531	0.0325576	1.26009
N13E121	0.0727587	0.0583579	2.39745
N13E123	0.106129	0.0577394	3.76813
N13E124	0.252401	0.116611	20.7936
N13E125	0.31943	0.267458	64.0758
N13W016	0.72067	0.0193459	7.03194
N13W017	0.937375	0.00578326	2.62313
N13W070	0.0286871	0.00820158	0.117459
N13W071	0.0291302	0.025337	0.537369
N13W072	0.128311	1.3e-08	5.02e-07
N13W084	0.184689	1	144.979
N13W087	0.307324	0.167791	31.9029
N13W088	0.533923	0.260535	93.7142
N14E042	0.118738	0.00542625	0.234201
N14E074	0.0593484	0.0915979	2.75017
N14E098	0.352157	0.223029	52.793
N14E099	0.585513	0.171824	62.839
N14E100	0.165616	0.00842001	0.586648
N14E101	0.465806	0.0658743	19.536
N14E120	0.100712	0.0416957	2.68615
N14E121	0.108415	0.114379	8.62954
N14E122	0.133872	0.0494087	4.08708
N14E123	0.204688	0.130381	19.4621
N14E124	0.19554	0.137884	19.2882
N14W017	0.847803	0.000258801	0.10129
N14W084	0.345323	0.448102	115.424
N14W088	0.751284	0.340781	173.894
N14W089	0.586315	1	447.135
N14W090	0.141676	0.424824	43.6876
N14W091	0.278187	0.389767	76.6338
N14W092	0.190107	0.159829	20.7248
N15E040	0.109194	6.7228e-05	0.0023678
N15E074	0.118286	0.0933466	5.02381
N15E097	0.334041	0.360698	83.6374
N15E098	0.145249	0.461295	46.8431
N15E109	0.0421795	0.00151336	0.0362794
N15E120	0.0667207	0.0149504	0.491697
N15E121	0.230253	0.229653	39.6957
N15E122	0.269019	0.101816	19.2933
N15E123	0.153478	0.0964153	10.263
N15E124	0.0507314	0.263979	8.93692
N15W017	0.600643	8.818e-06	0.00200031
N15W018	0.117359	0.000398843	0.019538
N15W083	0.125432	0.328014	30.8276
N15W084	0.372879	0.741886	210.989
N15W092	0.169216	0.104511	11.9147
N15W093	0.381798	0.81072	0
N16E039	0.0479989	2.7e-08	1.85e-07
N16E040	0.129856	0.000131657	0.00471894
N16E042	0.0681259	3.0664e-05	0.000535294
N16E073	0.183984	0.0792413	7.42662
N16E074	0.0790113	0.374478	17.401
N16E080	0.606717	0.00169285	0.556174
N16E081	0.17181	0.000105321	0.0063395
N16E094	0.61455	0.0282758	10.1834
N16E095	0.893627	0.0274306	16.1382
N16E097	0.102771	0.0504527	3.29681
N16E119	0.0512819	0.0891814	2.88873
N16E120	0.0905733	0.0515155	2.95862
N16E121	0.224055	0.321473	53.6849
N16W017	0.157579	2.489e-06	0.000124313
N16W084	0.297449	0.318888	68.4391
N16W085	0.257293	0.730031	147.976
N16W086	0.237599	0.246687	39.9301
N16W087	0.0463123	0.774579	26.5898
N16W088	0.168214	1	129.163
N16W089	0.0973919	0.868692	63.4332
N16W093	0.661233	1	528.735
N16W094	0.44084	0.379885	114.857
N16W096	0.0699546	0.0212961	0.792075
N16W097	0.117988	0.0613998	4.98946
N16W098	0.158512	0.130247	13.6766
N17E039	0.103191	9.279e-06	0.000318275
N17E042	0.0541958	0.000200708	0.00328468
N17E073	0.120726	0.27746	17.9469
N17E081	0.255099	0.000375104	0.0444685
N17E082	0.7275	0.044791	18.9087
N17E094	0.247362	0.0532087	8.082
N17E095	0.499119	0.0182068	5.54347
N17E096	0.0780595	0.00874739	0.318234
N17E097	0.23014	0.0225314	3.11791
N17E119	0.0457063	0.0314211	0.757982
N17E120	0.0926059	0.011436	0.54118
N17E122	0.0853254	0.684566	42.9828
N17W017	0.175808	0	9e-09
N17W086	0.329491	1	265.57
N17W087	0.263211	0.192678	35.7916
N17W088	0.00602063	0.000487915	0.00149563
N17W089	0.321521	0.043625	8.60587
N17W094	0.157553	0.013223	1.1046
N17W095	0.368748	0.011319	2.27939
N17W096	0.0698371	0.00540136	0.175696
N17W098	0.175363	0.121217	13.5711
N17W099	0.14845	0.0806811	7.51326
N17W100	0.177062	0.0216387	2.13344
N17W101	0.189623	0.0509368	6.43612
N18E038	0.188941	0.00883777	0.585621
N18E041	0.0829006	2.576e-06	4.1301e-05
N18E042	0.0620583	1.2913e-05	0.000202773
N18E073	0.0985748	0.334042	18.3857
N18E094	0.323958	0.0669055	14.1101
N18E106	0.024687	0.00943184	0.0838099
N18E122	0.134022	0.447906	42.7601
N18W066	0.159517	0.0548999	6.44584
N18W067	0.109384	0.00327314	0.188911
N18W068	0.174961	0.0274456	2.29143
N18W072	0.331706	0.100316	21.1724
N18W077	0.205185	0.0824929	11.3103
N18W078	0.286228	0.0199285	3.85254
N18W088	0.323137	0.00271263	0.462074
N18W089	0.457581	0.0176281	5.00512
N18W101	0.157804	0.0913373	9.56833
N18W102	0.133395	0.142168	12.629
N18W103	0.164202	0.130339	14.9514
N19E037	0.0869685	5.712e-06	7.3809e-05
N19E038	0.0632487	3.0485e-05	0.000391319
N19E041	0.0788772	0.00014404	0.00210903
N19E072	0.291109	0.0112333	1.33159
N19E073	0.247635	0.0130771	1.26328
N19E093	0.156753	0.0219599	1.60961
N19E094	0.568971	0.0690387	23.6369
N19E105	0.0585261	0.00706142	0.194298
N19E106	0.0458718	0.0135695	0.319888
N19E109	0.0563822	0.132199	4.51366
N19E120	0.0448757	0.416157	12.9943
N19E121	0.244812	0.241251	42.6126
N19E122	0.130682	0.235616	24.4221
N19W066	0.280941	0.0229313	4.20763
N19W067	0.10257	0.00235161	0.138029
N19W068	0.18488	0.0526099	6.38088
N19W069	0.128931	0.0581274	5.34721
N19W070	0.106619	0.0970394	8.65119
N19W071	0.0836555	0.0472921	2.35274
N19W072	0.151235	0.0339464	3.91073
N19W073	0.06252	0.0147674	0.615795
N19W074	0.140572	0.00834439	0.766714
N19W075	0.0750851	0.000151497	0.00552744
N19W077	0.0568191	0.233815	9.66762
N19W078	0.134945	0.0275721	2.60379
N19W079	0.176847	0.0547763	7.50581
N19W088	0.705819	0.0030274	1.12631
N19W089	0.433114	0.000779106	0.1298
N19W091	0.317441	0.0189117	3.89179
N19W092	0.876273	0.105014	61.8189
N19W093	0.901935	0.458783	304.924
N19W094	0.64451	0.82475	378.476
N19W095	0.423689	1	304.955
N19W096	0.813573	0.574771	322.984
N19W097	0.102571	0.605335	45.1411
N19W103	0.0503805	0.178035	6.23926
N19W104	0.167977	0.0545637	6.29647
N19W105	0.139704	0.01979	1.66385
N19W156	0.0444928	0.114937	2.75033
N20E037	0.028304	3.8593e-05	0.000145123
N20E040	0.0606408	0.00100179	0.012645
N20E072	0.370885	0.0230737	3.60749
N20E073	0.194248	0.0235316	1.90746
N20E086	0.07398	0.0121388	0.453557
N20E093	0.897062	0.00579642	2.41445
N20E094	0.672005	0.0268136	10.3589
N20E105	0.0889826	0.00449321	0.153414
N20E106	0.335234	0.0114491	1.47269
N20E108	0.136747	0.00796523	0.509918
N20E109	0.0991469	0.0136833	0.599154
N20E110	0.256717	0.109856	17.0586
N20W069	0.146161	0.478478	60.5537
N20W070	0.328651	0.536863	145.498
N20W071	0.118859	0.469718	42.5572
N20W072	0.285986	0.170066	32.0315
N20W073	0.340562	0.00549044	1.06179
N20W074	0.0399397	0.0131293	0.351896
N20W075	0.0212648	0.371824	5.52492
N20W076	0.0504746	0.0190688	0.499127
N20W077	0.0395716	0.341324	9.42189
N20W078	0.101422	0.0139049	1.0447
N20W088	0.977164	0.000687596	0.321179
N20W091	0.532234	0.0613393	22.6452
N20W092	0.652629	0.268556	126.564
N20W097	0.115663	0.400312	29.0073
N20W105	0.107257	0.0330111	2.10143
N20W106	0.126145	0.0935784	7.03885
N20W156	0.00554574	0.0584023	0.111669
N21E039	0.0622981	3.5558e-05	6.412e-05
N21E040	0.0628412	1.832e-06	1.6171e-05
N21E070	0.122197	4.1192e-05	0.00151546
N21E071	0.0640942	2.756e-06	3.3499e-05
N21E072	0.210974	0.00301268	0.159751
N21E086	0.535003	0.0187685	4.8495
N21E087	0.321404	0.00168178	0.272135
N21E092	0.257451	0.00697355	0.953184
N21E093	0.330531	0.00122783	0.142716
N21E106	0.332922	0.0343411	4.97709
N21E107	0.084561	0.0540218	2.18681
N21E109	0.0693854	0.0108567	0.315247
N21E110	0.114613	0.0235161	1.19364
N21W075	0.160065	0.0253892	2.74587
N21W076	0.311573	0.0940628	21.3847
N21W077	0.0116847	0.079981	0.693553
N21W078	0.438732	0.0128369	3.98716
N21W079	0.542406	0.00955251	3.4189
N21W087	0.342074	0.00654008	1.42554
N21W088	0.377794	0.00956785	2.20633
N21W091	0.96219	0.0281089	17.6119
N21W097	0.155995	0.17685	18.1182
N21W098	0.237404	0.161741	24.2683
N21W106	0.0787503	0.0229106	1.0536
N21W157	0.0168202	0.269301	1.7299
N22E069	0.134195	0.0352413	2.14484
N22E072	0.277061	8.9036e-05	0.00722416
N22E086	0.16791	0.000603118	0.0382738
N22E087	0.158401	0.13734	9.74331
N22E088	0.987671	0.0159078	7.60634
N22E089	0.993877	0.198405	107.498
N22E090	0.525409	0.0818858	19.7499
N22E091	0.326052	0.000143569	0.0172044
N22E092	0.200844	0.000627985	0.0511092
N22E106	0.0451967	0.0120763	0.294534
N22E107	0.353182	0.00459513	0.712575
N22E108	0.203306	0.0124139	1.18724
N22E109	0.216504	0.00385992	0.331435
N22E110	0.151467	0.000218723	0.00897535
N22E111	0.109831	0.00802124	0.343486
N22E112	0.150263	0.0334785	2.99958
N22W076	0.0933321	0.0250794	1.54008
N22W077	0.309417	0.0100456	2.11304
N22W078	0.332208	0.0180281	3.18901
N22W079	0.52466	0.0248745	8.87913
N22W080	0.314038	0.0160211	3.43295
N22W081	0.187373	0.0308177	4.30378
N22W082	0.132921	0.00739481	0.539155
N22W083	0.0855303	0.0146745	0.907031
N22W084	0.182081	0.033593	4.07765
N22W085	0.293679	0.225529	50.4558
N22W087	0.318881	0.00137885	0.23981
N22W088	0.506345	0.00542109	1.56337
N22W089	0.5073	0.0306745	9.95946
N22W090	0.371236	0.00133135	0.227155
N22W091	0.778441	0.016327	7.72857
N22W098	0.322317	0.0625414	12.3791
N22W106	0.657523	0.0246151	9.40882
N22W157	0.0326866	0.65126	14.0534
N22W158	0.0814243	1	54.5673
N22W159	0.0361436	0.840682	19.2451
N22W160	0.0275224	1	21.4611
N23E035	0.0343497	0.00104833	0.00404175
N23E038	0.0685873	0.000120552	0.00141298
N23E039	0.0857303	0.000407006	0.00789239
N23E059	0.0361765	0.0219764	0.40285
N23E069	0.424106	0.000431262	0.0557756
N23E070	0.402529	0.000839718	0.11733
N23E072	0.232759	1.12e-07	6.011e-06
N23E088	0.839023	0.0126431	5.13599
N23E089	0.999446	0.337201	189.635
N23E090	0.26703	0.0130961	1.4206
N23E091	0.405285	0.0228149	3.98683
N23E112	0.0270412	0.0250948	0.347814
N23E113	0.0587937	0.0535272	1.41769
N23E114	0.21669	0.239412	30.6268
N23W078	0.163753	0.000182026	0.0101136
N23W079	0.597099	0.00282354	0.752363
N23W080	0.624137	0.00763518	2.76421
N23W081	0.346244	0.033487	7.88913
N23W082	0.43893	0.135852	45.0268
N23W083	0.394518	0.105696	31.5814
N23W084	0.277404	0.128401	27.0047
N23W085	0.525713	0.123471	50.6256
N23W098	0.237008	0.0219315	2.61509
N23W099	0.0222493	0.00177254	0.014426
N23W106	0.830137	0.0032071	1.26711
N23W107	0.130103	0.00262475	0.151116
N24E038	0.0595416	0.00147623	0.0191431
N24E058	0.120275	9.416e-05	0.00472176
N24E067	0.515185	7.8807e-05	0.00819107
N24E068	0.513244	0.000336583	0.0373086
N24E117	0.169536	2.181e-06	0.00013309
N24E120	0.0176406	0.000326619	0.00138069
N24W078	0.538361	1.46e-07	1.9804e-05
N24W080	0.10993	0.00772716	0.550194
N24W081	0.508419	0.007577	2.26619
N24W082	0.383403	0.0945335	26.96
N24W083	0.0815457	0.152039	9.51932
N24W084	0.0725537	0.0949241	5.69225
N24W098	0.0525295	0.00466156	0.11978
N24W107	0.147546	0.00449967	0.313923
N24W108	0.109984	0.000244411	0.0140812
N25E035	0.0339378	0.00161427	0.010104
N25E037	0.0486889	3.7852e-05	0.000380774
N25E054	0.224604	9.5097e-05	0.00438249
N25E056	0.0758618	0.000526531	0.0118409
N25E066	0.307657	0.220844	28.5182
N25E067	0.855409	0.00735668	1.73076
N25E068	0.357681	0.000213069	0.0175681
N25E117	0.0402945	0.0837861	1.99495
N25E118	0.00674382	0.160761	0.405861
N25E120	0.0256294	0.0894717	1.28595
N25W078	0.357462	0	9e-09
N25W079	0.492694	1.086e-06	0.000183514
N25W081	0.174632	0.0138299	1.16811
N25W108	0.50916	0.000290874	0.0766986
N25W109	0.397493	0.000952133	0.194225
N25W111	0.0547067	0.000130788	0.00242793
N25W112	0.2263	0.000343198	0.0418766
N25W113	0.572286	0.000478409	0.14753
N26E036	0.116082	0.000783314	0.0238297
N26E037	0.138909	1.556e-06	6.3952e-05
N26E051	0.170216	0.00357597	0.199613
N26E055	0.14817	0.00051046	0.0225422
N26E056	0.0657787	0.000172175	0.00346469
N26E057	0.138012	1.203e-06	6.3613e-05
N26E058	0.164438	9.5756e-05	0.0034282
N26E061	0.168829	1.6355e-05	0.000502493
N26E063	0.16921	0.00253573	0.137491
N26E064	0.147357	0.00127833	0.0254885
N26E066	0.484337	0.00779352	1.03064
N26E119	0.0214373	0.0319901	0.241182
N26E121	0.0670316	0.335153	16.0175
N26W078	0.154996	0.000532159	0.0262088
N26W079	0.53337	5.206e-06	0.000955118
N26W081	0.826174	0.0234864	12.0137
N26W082	0.917851	0.20864	132.325
N26W109	0.445625	0.000653402	0.13366
N26W110	0.540571	0.000351013	0.0957523
N26W113	0.316167	0.000153219	0.0268722
N27E033	0.0314957	0.00115256	0.0136397
N27E034	0.0321563	0.00077109	0.000938755
N27E036	0.0485526	0.000800508	0.00819583
N27E049	0.178273	0.000649768	0.0380221
N27E050	0.103903	0.00124377	0.0378598
N27E055	0.438376	1.993e-06	0.000171732
N27E057	0.175577	1.018e-05	0.000476195
N27W078	0.355597	2.0091e-05	0.00225911
N27W079	0.361609	1.36e-06	0.000131328
N27W081	0.210829	0.099704	12.6684
N27W082	0.336528	0.0465731	10.4819
N27W083	0.626935	0.00963899	4.30432
N27W098	0.0393199	0.00708366	0.181141
N27W110	0.18931	0.00043994	0.0297919
N27W112	0.057637	0.00111778	0.0194578
N27W113	0.135448	0.00607761	0.361145
N27W114	0.112179	0.000638313	0.0288033
N28E033	0.0503103	0.00950429	0.16095
N28E055	0.0527912	4.019e-06	1.8104e-05
N28E056	0.157646	6.0042e-05	0.00182484
N28W078	0.110952	0.270531	21.6123
N28W081	0.119909	0.0765188	6.82468
N28W083	0.28947	0.0593657	12.4132
N28W110	0.0396858	6.253e-06	8.0735e-05
N28W111	0.279764	0.000107309	0.0104495
N28W113	0.0474027	3.4398e-05	0.000270628
N29E034	0.0400948	0.0503092	0.813954
N29W081	0.108516	1.0622e-05	0.000706009
N29W083	0.108671	0.067509	5.04852
N29W112	0.173662	0.000984215	0.0556451
N29W113	0.146382	0.000580804	0.0366212
N29W114	0.0225662	0.00824102	0.0772141
N30W081	0.164686	0.000834991	0.0940259
N30W083	0.0256072	0.115548	1.73543
N30W084	0.0522362	0.0290234	0.773774
N30W090	0.110204	2.643e-06	0.000100606
N30W091	0.128604	0.000472331	0.0246127
N30W092	0.294506	0.000130839	0.0199322
N30W113	0.228485	0.0214988	2.49003
S01E008	0.386816	1	239.385
S01E009	0.449839	1	293.097
S01E040	0.25071	0.0550237	7.40901
S01E041	0.351328	0.136657	29.5011
S01E042	0.0186232	0.263237	2.54592
S01E100	0.0844294	0.6894	38.1835
S01E103	0.201753	0.357967	39.0326
S01E104	0.717008	1	480.324
S01E105	0.126545	0.970308	66.2958
S01E109	0.495203	1	352.005
S01E110	0.122912	1	83.8692
S01E116	0.678515	0.539391	234.545
S01E119	0.10551	0.244888	14.3647
S01E120	0.0512329	0.351785	11.8128
S01E121	0.20669	1	143.586
S01E122	0.0712097	0.598065	27.4544
S01E123	0.0881204	0.414373	24.7398
S01E128	0.137912	1	109.066
S01E130	0.13233	1	106.833
S01E131	0.681004	1	552.076
S01E132	0.679475	1	528.563
S01E134	0.157723	1	119.269
S01E137	0.84208	1	641.269
S01E138	0.345617	1	252.27
S01W045	0.908741	0.964127	594.462
S01W046	0.963239	1	706.545
S01W047	0.891791	1	678.136
S01W049	0.236721	1	190.482
S02E009	0.0439221	0.525347	11.8796
S02E010	0.0574789	1	36.5715
S02E040	0.428759	0.0435093	10.2109
S02E041	0.531133	0.290134	99.5702
S02E100	0.0891216	1	70.1913
S02E101	0.0228312	0.13296	1.55789
S02E104	0.960857	1	670.851
S02E105	0.694038	1	493.808
S02E106	0.253517	1	186.216
S02E110	0.0973961	0.567509	36.1879
S02E111	0.303498	1	212.649
S02E113	0.259226	1	202.463
S02E116	0.740792	1	517.799
S02E118	0.118025	0.353398	27.5451
S02E119	0.0414411	0.132289	3.22442
S02E120	0.223296	0.10324	11.8756
S02E121	0.185008	0.125807	12.6148
S02E122	0.0771373	0.857199	42.5165
S02E127	0.114863	1	91.9665
S02E128	0.129322	1	109.028
S02E129	0.268136	1	204.813
S02E130	0.240229	1	187.071
S02E132	0.311721	1	240.305
S02E133	0.957617	1	743.379
S02E134	0.319766	1	245.469
S02E135	0.48979	1	390.269
S02E136	0.526086	1	416.724
S02E137	0.91248	1	715.247
S02E139	0.214776	1	172.486
S02E140	0.0611699	0.185097	6.65145
S02E150	0.313571	1	235.181
S02E151	0.0686983	1	49.2972
S02E152	0.0189245	1	17.2902
S02W040	0.119216	0.246639	18.6405
S02W041	0.352982	0.0896161	18.6409
S02W042	0.562165	0.369338	134.426
S02W043	0.616732	0.486853	203.902
S02W044	0.893526	0.772757	477.424
S02W045	0.958324	1	675.877
S02W080	0.950158	1	456.646
S02W081	0.514233	1	316.207
S03E010	0.0765725	1	45.1027
S03E011	0.0558491	0.901278	29.1307
S03E039	0.312613	0.0456117	7.48202
S03E040	0.228715	0.0495173	6.17309
S03E105	0.162145	0.15797	13.1418
S03E106	0.192171	0.666276	83.5582
S03E110	0.0489323	0.00489025	0.0904448
S03E111	0.050563	1	32.4129
S03E112	0.380435	0.668772	154.954
S03E113	0.413544	1	282.661
S03E114	0.148533	0.211584	17.4075
S03E115	0.212799	0.253111	30.5873
S03E116	0.44515	1	305.079
S03E118	0.0771725	1	57.9581
S03E119	0.0493503	0.0289557	0.703884
S03E120	0.0440235	0.00962457	0.148276
S03E121	0.0417335	0.0110314	0.197218
S03E122	0.228628	0.687038	97.2177
S03E125	0.000579832	1	0.512247
S03E126	0.0661696	1	53.3936
S03E127	0.328939	1	253.191
S03E128	0.190133	1	147.931
S03E130	0.219391	0.956371	161.122
S03E132	0.102867	1	78.3211
S03E133	0.520224	1	408.886
S03E134	0.356295	1	276.214
S03E135	0.326976	1	255.45
S03E142	0.133094	1	106.214
S03E143	0.0902225	1	81.0568
S03E144	0.558073	1	483.871
S03E151	0.0885641	1	76.6629
S03E152	0.10837	1	95.2736
S03W039	0.173172	0.950729	118.799
S03W040	0.146872	0.0778572	6.89933
S03W041	0.280778	0.237715	46.2136
S03W042	0.14897	0.0417762	3.75713
S03W045	0.647921	0.606133	267.337
S03W080	0.222838	0.454747	35.7438
S03W081	0.572543	1	336.89
S04E011	0.128458	1	81.486
S04E039	0.462536	0.119157	32.8227
S04E105	0.148038	0.144423	10.9852
S04E114	0.239478	0.057842	8.24353
S04E116	0.160219	1	116.825
S04E119	0.0458537	0.00778902	0.174396
S04E120	0.0937572	0.00664468	0.273784
S04E121	0.0721675	0.0444727	1.5307
S04E122	0.416026	0.373274	98.8711
S04E123	0.45858	1	331.039
S04E132	0.0275556	1	22.0861
S04E133	0.131177	1	104.177
S04E134	0.482709	1	365.932
S04E135	0.381006	1	279.708
S04E136	0.870527	1	612.842
S04E137	0.958683	1	629.797
S04E144	0.159305	1	134.506
S04E151	0.124708	1	103.994
S04E152	0.0873329	1	61.0649
S04W038	0.0963807	0.00345792	0.111021
S04W039	0.099596	0.00109769	0.0567783
S04W082	0.0378521	0.00025409	0.0037722
S05E012	0.549841	0.531804	165.266
S05E038	0.207113	0.0386584	4.52665
S05E039	0.259111	0.0604754	9.16465
S05E103	0.0144458	0.394019	4.09136
S05E104	0.096675	0.193593	10.661
S05E105	0.121824	0.0671162	4.01826
S05E106	0.108322	0.0248243	1.36376
S05E107	0.0873827	0.00380052	0.106431
S05E108	0.159775	0.0835778	8.86668
S05E119	0.244293	0.0130533	1.60912
S05E120	0.102604	0.0175372	0.745936
S05E121	0.101681	0.190167	13.5431
S05E122	0.165955	0.555152	60.2753
S05E123	0.245544	1	182.646
S05E134	0.602308	1	465.193
S05E137	0.97007	1	715.524
S05E138	0.784253	1	598.566
S05E145	0.150073	1	127.467
S05E147	0.0858111	1	73.329
S05E148	0.156545	1	135.197
S05E149	0.128386	1	112.22
S05E150	0.108823	1	95.0946
S05E151	0.0592793	1	47.3745
S05E154	0.147201	1	123.144
S05E155	0.261647	1	225.357
S05W036	0.284327	0.646585	131.816
S05W037	0.225436	0.0688044	7.86174
S05W081	0.0305535	9.806e-06	0.000136642
S06E012	0.642566	0.0295764	11.1949
S06E038	0.199254	0.0015555	0.151678
S06E039	0.254188	0.0492398	7.78856
S06E105	0.222104	1	128.092
S06E106	0.0635	0.0138958	0.305341
S06E107	0.354172	0.003808	0.505326
S06E108	0.262944	0.000698323	0.0458334
S06E109	0.121002	0.0123628	0.732178
S06E110	0.220638	0.000517079	0.0306895
S06E112	0.211709	0.00707489	0.577199
S06E113	0.0782463	0.00787482	0.229833
S06E134	0.69926	1	536.92
S06E138	0.4454	1	343.341
S06E146	0.277423	1	225.32
S06E147	0.120218	1	102.3
S06E148	0.233111	1	194.764
S06E149	0.273909	1	232.207
S06E150	0.099599	1	84.9091
S06E155	0.0815072	1	63.3498
S06E156	0.158185	1	118.114
S06E157	0.110314	1	96.8847
S06W035	0.350169	0.766055	192.144
S06W036	0.515888	0.467754	156.079
S07E012	0.459827	1	313.492
S07E013	0.338969	0.0827336	17.8512
S07E039	0.703332	0.129041	58.5292
S07E108	0.478509	0.110722	36.4576
S07E109	0.235214	0.0230051	3.10226
S07E112	0.308386	0.00512515	0.671976
S07E113	0.111689	0.00548205	0.226643
S07E114	0.0485651	0.0366688	0.849072
S07E137	0.671363	1	486.436
S07E138	0.629013	1	467.156
S07E139	0.155541	1	114.007
S07E140	0.00879754	1	6.9973
S07E143	0.263612	1	169.637
S07E144	0.978666	1	646.732
S07E145	0.651092	1	464.554
S07E147	0.0747047	1	60.9531
S07E155	0.10591	1	86.901
S07E156	0.0526727	1	49.2542
S07E157	0.190636	1	152.459
S07E158	0.326043	1	261.809
S07E159	0.122365	1	101.665
S07W035	0.417182	0.490562	144.645
S08E013	0.104822	0.10487	5.69134
S08E039	0.528803	0.0383662	12.3176
S08E114	0.291739	0.171402	26.616
S08E116	0.254111	0.0439617	6.72213
S08E117	0.174024	0.0239391	2.00996
S08E118	0.188293	0.00894735	0.724331
S08E119	0.103983	0.101408	5.87508
S08E120	0.108859	0.52864	36.6606
S08E121	0.0731165	0.307688	12.8598
S08E122	0.0802592	0.233542	10.4615
S08E123	0.0943137	0.720469	42.7576
S08E124	0.069893	0.201875	7.88998
S08E125	0.0859131	0.0660353	2.60161
S08E126	0.0501184	0.0836998	2.3374
S08E137	0.941941	0.145912	101.894
S08E138	0.894943	1	669.516
S08E139	0.360755	1	257.074
S08E140	0.249108	0.752629	125.233
S08E141	0.124561	1	81.0953
S08E142	0.245208	1	169.988
S08E143	0.65429	1	475.054
S08E145	0.117561	0.742484	60.7699
S08E146	0.533969	1	401.07
S08E148	0.114347	1	97.0013
S08E149	0.0485753	0.851362	28.3357
S08E158	0.052335	1	30.1989
S08E159	0.16975	1	145.628
S08E160	0.120292	1	97.261
S08E161	0.0799634	1	67.2908
S08W035	0.280028	0.64993	129.738
S08W036	0.232057	0.568701	93.8973
S09E013	0.597716	0.40698	136.091
S09E039	0.390949	0.0389228	8.4592
S09E118	0.058082	0.129166	3.48756
S09E119	0.0997023	0.605981	35.1389
S09E120	0.130691	0.270352	22.0677
S09E124	0.270146	0.174143	26.1075
S09E125	0.185731	0.248716	30.6135
S09E126	0.121767	0.217967	20.3173
S09E140	0.0720204	0.879837	42.2196
S09E141	0.263953	1	185.01
S09E142	0.493184	1	355.068
S09E143	0.363971	1	266.3
S09E146	0.731139	1	537.607
S09E147	0.154596	1	110.715
S09E148	0.371198	1	297.192
S09E149	0.138964	1	118.329
S09E150	0.0304468	1	23.7935
S09E160	0.141042	1	117.941
S09E161	0.30166	1	251.168
S09W036	0.206696	0.649914	93.564
S09W037	0.264543	1	197.479
S10E013	0.39472	0.0227405	4.8788
S10E039	0.347091	0.0407183	8.92128
S10E040	0.467528	0.0583552	15.9056
S10E120	0.114306	0.592085	42.4759
S10E123	0.126552	0.0310111	2.00225
S10E124	0.202113	0.142571	15.5168
S10E132	0.175985	0.0561051	6.73216
S10E142	0.728469	0.605888	283.834
S10E147	0.49944	1	365.905
S10E148	0.503035	1	388.258
S10E149	0.389365	1	301.739
S10E150	0.396503	1	315.228
S10E151	0.0861645	1	77.7014
S10E161	0.0455147	1	34.2361
S10E162	0.136232	1	116.921
S10W037	0.264543	0.566074	100.155
S10W038	0.529701	0.449012	151.96
S11E040	0.299399	0.0446213	8.32046
S11E130	0.675117	0.244628	108.429
S11E131	0.546175	0.0788404	25.1545
S11E132	0.498666	0.0901565	27.7229
S11E133	0.317808	0.0202897	3.25564
S11E134	0.187616	0.0105221	0.884522
S11E135	0.12705	0.136019	9.6723
S11E136	0.171477	0.136922	13.0917
S11E141	0.294868	0.739572	128.554
S11E142	0.291101	0.708581	131.755
S11E143	0.150955	0.327912	30.8791
S11W038	0.461581	0.553718	174.887
S12E040	0.387241	0.0524713	12.5675
S12E048	0.336027	0.0567353	11.4649
S12E049	0.201004	0.0473197	5.91954
S12E130	0.674346	0.0787421	29.7044
S12E131	0.576017	0.0692301	21.4381
S12E132	0.30354	0.0496888	8.12163
S12E134	0.468094	0.0530514	12.6785
S12E135	0.570459	0.0536524	16.1498
S12E136	0.358765	0.144052	30.4953
S12E141	0.639575	1	411.445
S12E142	0.508469	1	326.295
S12E143	0.381189	0.951315	238.448
S12W038	0.264861	0.144992	24.4533
S12W039	0.313004	0.130929	28.0884
S13E040	0.297539	0.0495587	9.06635
S13E047	0.272134	0.0570495	8.93564
S13E048	0.5125	0.0801352	25.3024
S13E049	0.16345	0.0442135	4.80482
S13E126	0.241795	0.0165157	1.9652
S13E127	0.0508315	0.0120715	0.254864
S13E129	0.197917	0.085521	8.25059
S13E130	0.200326	0.0831834	8.19376
S13E135	0.206423	0.0116339	1.01648
S13E136	0.219881	0.0244878	2.55317
S13E141	0.24801	0.136984	20.3178
S13E143	0.116533	0.136155	8.1705
S13W039	0.399377	0.0610765	16.6062
S13W040	0.578062	0.232418	95.6559
S14E040	0.130116	0.0091192	0.640761
S14E047	0.470045	0.0664525	17.1296
S14E048	0.364713	0.0644469	13.4747
S14E124	0.0776761	0.171139	7.06836
S14E125	0.258783	0.0499158	7.16784
S14E126	0.149305	0.0175233	1.20766
S14E127	0.108466	0.0060064	0.263351
S14E128	0.53633	0.00411546	0.937858
S14E129	0.475354	0.00356453	0.673445
S14E135	0.332551	0.0141221	1.95889
S14E141	0.128655	0.0255637	1.51671
S14E143	0.183043	0.0871013	8.12661
S14E144	0.224756	0.121881	15.3647
S14E145	0.426092	0.0759253	19.9173
S14W039	0.142719	0.052842	5.17563
S14W040	0.226177	0.13112	20.6846
S15E040	0.371386	0.0260903	6.22376
S15E045	0.610365	0.0745658	28.4698
S15E046	0.617812	0.0327424	10.5832
S15E047	0.644339	0.0719233	25.6587
S15E050	0.0989925	0.096935	6.51749
S15E124	0.355328	0.122577	23.6408
S15E125	0.615414	0.237063	89.353
S15E128	0.602089	0.00178734	0.422438
S15E129	0.288399	0.00239797	0.277867
S15E135	0.305836	0.00473454	0.492231
S15E136	0.323725	0.00998012	1.39048
S15E137	0.144556	0.0175036	0.840321
S15E141	0.248545	0.0284196	3.72581
S15E145	0.127974	0.298539	27.5729
S15W039	0.288204	0.423976	90.8067
S15W040	0.138416	0.24613	24.7988
S16E038	0.34841	0.0288675	5.91655
S16E039	0.697238	0.0144664	6.33069
S16E040	0.295122	0.000814288	0.11178
S16E044	0.403394	0.0321016	7.00055
S16E045	0.42969	0.0407343	10.1683
S16E046	0.128783	0.00656567	0.391124
S16E049	0.0702621	0.0375583	1.76225
S16E122	0.223555	0.0280449	3.33754
S16E123	0.381648	0.0343892	6.72346
S16E124	0.542697	0.109544	31.8945
S16E137	0.0904184	0.00123402	0.037381
S16E138	0.0758102	0.000445578	0.0110617
S16E139	0.109996	0.00115789	0.0397425
S16E140	0.114584	0.00514221	0.277991
S16E141	0.14898	0.00748747	0.492183
S16E145	0.429429	0.363776	111.726
S16E167	0.149137	0.636353	71.9123
S16E178	0.260783	0.892052	186.134
S16E179	0.167906	0.0935448	11.9676
S16W039	0.10307	0.221	16.3142
S16W040	0.240378	0.733979	134.016
S17E036	0.381781	0.00678764	1.25753
S17E037	0.434432	0.0434426	10.6911
S17E038	0.626252	0.041081	15.8358
S17E043	0.301238	0.00213024	0.268036
S17E044	0.290832	0.00684801	0.992942
S17E049	0.0600052	0.0119895	0.434207
S17E122	0.265396	0.0112269	1.50608
S17E123	0.384987	0.0198031	3.29537
S17E139	0.23069	0.00805013	0.75054
S17E140	0.139731	0.00369216	0.205802
S17E141	0.133391	0.00855118	0.536141
S17E145	0.206704	0.38668	58.2933
S17E146	0.364193	0.174691	46.0477
S17E177	0.291464	0.0387449	9.11573
S17E178	0.158492	0.44584	51.3255
S17W040	0.512674	0.283958	105.877
S18E035	0.602644	0.260018	104.59
S18E036	0.746924	0.111653	51.4381
S18E044	0.362215	0.0163438	2.90563
S18E121	0.219217	0.0219747	2.53068
S18E122	0.182938	0.00570687	0.430778
S18E145	0.324567	0.183731	42.3704
S18E146	0.624758	0.147968	64.5694
S18E177	0.12627	0.782241	75.9528
S18E178	0.406586	1	248.729
S18W040	0.167174	0.449209	53.2753
S19E034	0.624339	9.5136e-05	0.0260825
S19E035	0.382024	0.032544	6.79864
S19E044	0.513444	0.0204277	5.23395
S19E119	0.188916	0.00295007	0.216105
S19E146	0.170402	0.00914812	0.84574
S19E147	0.413786	0.0105935	2.54694
S19E148	0.221398	0.00131161	0.173385
S19W040	0.127598	0.40532	38.1006
S19W041	0.463645	0.113959	33.3245
S20E034	0.63519	0.000401218	0.122392
S20E035	0.570681	0.0116417	3.7887
S20E043	0.278804	0.0151586	2.18584
S20E044	0.312754	0.00651557	0.914347
S20E116	0.185276	0.00110972	0.0695844
S20E117	0.18533	0.000788547	0.0498737
S20E118	0.232312	0.00287681	0.279142
S20E119	0.169868	0.00279228	0.139142
S20E148	0.440863	0.0429492	12.4626
S20E149	0.293059	0.0472736	8.59498
S20E163	0.152197	0.00310849	0.255036
S20E164	0.215935	0.0101178	1.36426
S20E165	0.0626239	0.0434183	2.08595
S20W041	0.275562	0.358253	71.5825
S21E034	0.107603	1.054e-06	4.3345e-05
S21E035	0.376973	0.00238738	0.482459
S21E043	0.451797	0.071797	17.4888
S21E113	0.0823998	0.0212102	0.773313
S21E114	0.187044	0.000443333	0.0275891
S21E115	0.192668	0.00135421	0.0929213
S21E116	0.0358969	0.00120993	0.0148514
S21E148	0.0991351	0.00965493	0.66798
S21E149	0.329731	0.00333572	0.645449
S21E164	0.223671	0.00195084	0.260141
S21E165	0.190552	0.016566	1.94089
S21E166	0.134968	0.0360399	2.90648
S21W041	0.0491594	0.147319	4.67731
S21W042	0.386605	0.219384	53.7981
S22E035	0.288284	0.00820329	1.35397
S22E043	0.205237	0.0656742	6.90018
S22E114	0.18707	0.00653629	0.464368
S22E149	0.734508	0.00853934	3.46647
S22E150	0.641542	0.00204413	0.736269
S22E166	0.137271	0.0247152	2.03995
S22E167	0.0962606	0.0287639	1.80157
S22W042	0.129613	0.0221926	1.83298
S22W043	0.314168	0.255726	58.1631
S22W044	0.357503	0.560771	145.446
S22W045	0.0933299	0.503041	33.0543
S23E035	0.204251	0.0115226	1.50774
S23E043	0.119466	0.00860962	0.490058
S23E150	0.439575	0.00414625	0.95746
S23E151	0.539888	0.000323795	0.0929395
S23W044	0.253138	0.682417	133.223
S23W045	0.126666	0.61789	52.8364
S23W046	0.146143	0.312589	31.2631
S23W047	0.433256	0.84903	270.482
S24E044	0.0549163	0.0222467	0.744923
S24E113	0.159209	0.00117942	0.0561221
S24E151	0.269581	0.000402319	0.056392
S24E152	0.151797	0.000412219	0.0323594
S24W047	0.166853	0.679742	85.8089
S24W048	0.199536	0.353448	51.1473
S24W049	0.0575968	0.395121	15.4238
S25E032	0.268433	0.000687929	0.0899088
S25E044	0.058783	3.5478e-05	0.00103054
S25E113	0.0818309	0.00265325	0.0631749
S25E152	0.413564	0.00129613	0.292105
S25E153	0.131763	0.000338882	0.0255302
S25W048	0.248711	0.434111	78.3374
S25W049	0.581736	0.684712	263.808
S26E032	0.408344	0.00196317	0.395165
S26E113	0.0294835	0.00328847	0.0262168
S26E153	0.146865	0.0409444	3.39685
S26W049	0.380601	0.287746	44.8328
S27E032	0.0401799	0.147919	3.77398
S27E153	0.328511	0.0416008	8.33208
S27W049	0.251479	0.554499	94.3721
S28E031	0.177354	0.0280253	3.16799
S28E032	0.221221	0.012515	1.51245
S28E153	0.124423	0.0489307	3.87729
S29E030	0.0125779	0.0133722	0.103162
S29E031	0.0300209	0.0134929	0.22557
S29E114	0.0484941	0.0201898	0.466338
S29E153	0.130188	0.0709494	5.35371
S30E152	0.0567413	0.0419939	1.3153
S30E153	0.099381	0.0450941	2.36865
S31E029	0.107487	0.0230508	1.2947
S31E030	0.0181178	0.0495947	0.481307
S31E152	0.0720737	0.286934	11.1703
S32E027	0.0234995	0.102454	1.35491
S32E028	0.0264896	0.0101365	0.151115
S32E029	0.00507063	0.0966615	0.346648
S32E133	0.248539	0.0186488	2.10119
S32E134	0.22371	0.000249209	0.0234973
S32E137	0.247973	1.5163e-05	0.00155342
S32E151	0.272458	0.119942	19.3804
S32E152	0.130648	0.0473123	3.27514
S33E027	0.0357489	0.000173591	0.00265647
S33E134	0.0486054	3.27e-06	5.3755e-05
S33E136	0.162931	5.688e-06	0.000450133
S33E137	0.305556	9.4065e-05	0.0114414
S33E138	0.439963	3.996e-05	0.00903599
S33E150	0.0131841	0.0344958	0.268793
S33E151	0.13045	0.597833	51.3057
S34E137	0.0699343	1.706e-06	6.2145e-05
S34E138	0.245433	0.174481	25.9544
S34E150	0.165362	0.0959109	10.0432
S34E151	0.12265	0.161679	13.1749
S34E172	0.283013	0.00149683	0.281678
S34E173	0.242426	0.00296841	0.486689
S35E150	0.058087	0.0303281	1.06685
S35E173	0.219086	0.000643453	0.0859575
S35E174	0.156324	0.00744801	0.742244
S36E149	0.0439167	0.0034112	0.0640252
S36E150	0.0323434	0.0715929	1.37535
S36E174	0.202994	0.00114337	0.137253
S36E175	0.149967	0.000898661	0.0758656
S37E174	0.131768	0.0162393	1.12189
S37E175	0.149307	0.00934284	0.876127
S37E176	0.121213	0.0032202	0.244133
S38E145	0.197665	0.000557192	0.0592122
S38E146	0.151647	0.000783049	0.0538958
S38E177	0.108354	6.3318e-05	0.00489203

## Sheet: fig2c
tile	NDVI
N00E008	0.523445
N00E009	0.5341
N00E041	0.59475
N00E042	0.45403
N00E099	0.78802
N00E103	0.69168
N00E104	0.67499
N00E109	0.70373
N00E116	0.73622
N00E117	0.61239
N00E119	0.698235
N00E120	0.61962
N00E121	0.78601
N00E122	0.714645
N00E123	0.720375
N00E127	0.79027
N00E128	0.75457
N00E130	0.75685
N00E131	0.72333
N00W047	0.72153
N00W048	0.75131
N00W049	0.72472
N00W050	0.59021
N00W051	0.57596
N00W081	0.463015
N01E009	0.5699
N01E098	0.76007
N01E099	0.67578
N01E102	0.70032
N01E103	0.659945
N01E104	0.59385
N01E108	0.66546
N01E109	0.77705
N01E117	0.690935
N01E118	0.66808
N01E119	0.693445
N01E120	0.61412
N01E121	0.46177
N01E122	0.675565
N01E123	0.671375
N01E124	0.71569
N01E127	0.78353
N01E128	0.75058
N01W050	0.51249
N01W051	0.51517
N01W080	0.62018
N01W081	0.65979
N02E009	0.55646
N02E098	0.72791
N02E101	0.61582
N02E102	0.6874
N02E103	0.644205
N02E104	0.68644
N02E108	0.66153
N02E109	0.70167
N02E110	0.69527
N02E111	0.72393
N02E117	0.79386
N02E118	0.73299
N02E120	0.63023
N02E121	0.64063
N02E122	0.85938
N02E124	0.76578
N02E125	0.72425
N02E127	0.77764
N02E128	0.78937
N02W050	0.63058
N02W051	0.70904
N02W079	0.68284
N02W080	0.62544
N03E009	0.60041
N03E097	0.59277
N03E099	0.66161
N03E100	0.60875
N03E101	0.59618
N03E102	0.67909
N03E103	0.63076
N03E109	0.48728
N03E111	0.75072
N03E112	0.75966
N03E117	0.64637
N03E118	0.67215
N03E127	0.66945
N03W051	0.62198
N03W052	0.78028
N03W078	0.79454
N03W079	0.71717
N04E009	0.49578
N04E098	0.67742
N04E099	0.53753
N04E100	0.57101
N04E101	0.49535
N04E103	0.5591
N04E113	0.59251
N04E117	0.61553
N04W051	0.06591
N04W052	0.55017
N04W078	0.74756
N05E005	0.52514
N05E006	0.49354
N05E007	0.51459
N05E008	0.45822
N05E009	0.49664
N05E097	0.53356
N05E098	0.67457
N05E100	0.6486
N05E103	0.58439
N05E114	0.71665
N05E115	0.80599
N05E117	0.76811
N05E118	0.78188
N05W002	0.57984
N05W003	0.59304
N05W006	0.37445
N05W007	0.61223
N05W008	0.56323
N05W009	0.48506
N05W010	0.45012
N05W052	0.749965
N05W053	0.74816
N05W078	0.73307
N06E000	0.42899
N06E004	0.51546
N06E005	0.46979
N06E008	0.48381
N06E097	0.39421
N06E100	0.63246
N06E102	0.65937
N06E103	0.64354
N06E115	0.78132
N06E116	0.80522
N06E117	0.75359
N06E118	0.771
N06E119	0.70645
N06W001	0.49525
N06W002	0.43845
N06W003	0.58983
N06W004	0.62298
N06W005	0.5325
N06W006	0.56123
N06W009	0.54712
N06W010	0.49584
N06W011	0.46382
N06W053	0.65658
N06W054	0.76512
N06W055	0.72885
N06W056	0.72739
N06W057	0.63989
N06W058	0.66705
N06W078	0.79409
N07E001	0.49638
N07E002	0.46687
N07E003	0.50193
N07E004	0.47972
N07E005	0.62123
N07E080	0.74628
N07E081	0.59294
N07E099	0.79312
N07E100	0.603723
N07E101	0.63492
N07E102	0.51954
N07E116	0.80049
N07E117	0.78926
N07E118	0.71596
N07E122	0.60157
N07E124	0.744215
N07E126	0.53023
N07W011	0.43277
N07W012	0.57148
N07W056	0.67997
N07W057	-0.09401
N07W058	0.48923
N07W059	0.69807
N07W078	0.7358
N08E079	0.50387
N08E081	0.50404
N08E098	0.71444
N08E099	0.8184
N08E100	0.34745
N08E116	0.77438
N08E117	0.84813
N08E122	0.577885
N08E123	0.71477
N08E124	0.71383
N08E126	0.72765
N08W012	0.49373
N08W013	0.55432
N08W014	0.50568
N08W059	0.63683
N08W060	0.45176
N08W077	0.70722
N08W078	0.501385
N08W079	0.79844
N08W081	0.7008
N08W082	0.77279
N09E076	0.72652
N09E077	0.59467
N09E078	0.38481
N09E079	0.44599
N09E080	0.43549
N09E081	0.46614
N09E098	0.7965
N09E099	0.721155
N09E100	0.51548
N09E104	0.59126
N09E105	0.54268
N09E117	0.79115
N09E118	0.66343
N09E122	0.65169
N09E123	0.73982
N09E124	0.73766
N09E126	0.75038
N09W013	0.52346
N09W014	0.46874
N09W060	0.75772
N09W061	0.72563
N09W077	0.7374
N09W078	0.809235
N09W079	0.76321
N09W080	0.654505
N09W081	0.71289
N09W082	0.78039
N09W083	0.73536
N09W084	0.80714
N10E076	0.58323
N10E078	0.3202
N10E079	0.37816
N10E080	0.41075
N10E098	0.78331
N10E099	0.70355
N10E104	0.51815
N10E105	0.50252
N10E106	0.57219
N10E117	0.77435
N10E118	0.73903
N10E119	0.81144
N10E122	0.70385
N10E123	0.72306
N10E124	0.77033
N10E125	0.72117
N10E126	0.74451
N10W014	0.47976
N10W015	0.44984
N10W061	0.67806
N10W062	0.78063
N10W063	0.80389
N10W072	0.74242
N10W073	0.7462
N10W076	0.67477
N10W077	0.71867
N10W078	0.77746
N10W079	0.78849
N10W080	0.71921
N10W082	0.69224
N10W083	0.6824
N10W084	0.58749
N10W085	0.7826
N10W086	0.7343
N11E045	0.47698
N11E076	0.46091
N11E079	0.28939
N11E098	0.75854
N11E099	0.73263
N11E103	0.59849
N11E104	0.48538
N11E106	0.57936
N11E107	0.47548
N11E118	0.80711
N11E119	0.79101
N11E121	0.56867
N11E122	0.59054
N11E123	0.59464
N11E124	0.72473
N11E125	0.72137
N11W014	0.48645
N11W015	0.50354
N11W016	0.51745
N11W061	0.81361
N11W062	0.75888
N11W063	0.74635
N11W064	0.74346
N11W065	0.59445
N11W066	0.64201
N11W067	0.62288
N11W068	0.63432
N11W069	0.62824
N11W072	0.65355
N11W075	0.53314
N11W076	0.52459
N11W085	0.74201
N11W086	0.71408
N12E043	0.28981
N12E050	0.40673
N12E051	0.39142
N12E075	0.5474
N12E079	0.39696
N12E098	0.72003
N12E099	0.57512
N12E102	0.63919
N12E103	0.67547
N12E109	0.10911
N12E119	0.80186
N12E121	0.47223
N12E122	0.58101
N12E123	0.59178
N12E124	0.7432
N12E125	0.7217
N12W015	0.51628
N12W016	0.52916
N12W017	0.52592
N12W065	0.53857
N12W069	0.40794
N12W070	0.26992
N12W071	0.28375
N12W072	0.57351
N12W073	0.51932
N12W074	0.7637
N12W075	0.57412
N12W084	0.81071
N12W086	0.63019
N12W087	0.63595
N13E042	0.43383
N13E043	0.31499
N13E074	0.55949
N13E075	0.5583
N13E098	0.73693
N13E099	0.6672
N13E100	0.37703
N13E101	0.53677
N13E102	0.60678
N13E120	0.62573
N13E121	0.56463
N13E122	0.08313
N13E123	0.61492
N13E124	0.70648
N13E125	0.75
N13W016	0.50437
N13W017	0.483875
N13W070	0.49923
N13W071	0.72807
N13W072	0.29873
N13W084	0.78499
N13W087	0.61868
N13W088	0.67369
N14E042	0.363495
N14E043	0.24601
N14E074	0.5059
N14E098	0.67217
N14E099	0.62461
N14E100	0.42069
N14E101	0.63667
N14E109	0.11111
N14E120	0.63967
N14E121	0.69591
N14E122	0.6179
N14E123	0.72926
N14E124	0.71539
N14W017	0.46164
N14W084	0.74592
N14W088	0.67921
N14W089	0.76262
N14W090	0.72586
N14W091	0.70677
N14W092	0.68208
N15E040	0.32255
N15E042	0.07653
N15E074	0.45499
N15E097	0.694155
N15E098	0.699125
N15E109	0.56835
N15E120	0.49293
N15E121	0.7507
N15E122	0.70438
N15E123	0.69356
N15E124	0.66733
N15W017	0.37765
N15W018	0.41741
N15W083	0.74927
N15W084	0.7627
N15W092	0.67372
N16E039	0.14231
N16E040	0.27602
N16E042	0.25624
N16E073	0.5094
N16E074	0.58811
N16E080	0.54151
N16E081	0.35034
N16E094	0.58603
N16E095	0.65836
N16E097	0.63583
N16E119	0.63164
N16E120	0.63409
N16E121	0.74534
N16W017	0.31692
N16W084	0.72153
N16W085	0.78781
N16W086	0.681255
N16W087	0.74123
N16W088	0.76785
N16W089	0.74977
N16W093	0.79962
N16W094	0.68584
N16W096	0.53168
N16W097	0.68873
N16W098	0.66244
N17E039	0.33239
N17E042	0.30197
N17E073	0.53578
N17E081	0.46472
N17E082	0.58028
N17E094	0.61405
N17E095	0.61002
N17E096	0.46606
N17E097	0.60129
N17E107	0.3783
N17E119	0.52779
N17E120	0.51101
N17E122	0.73587
N17W017	0.31068
N17W086	0.806
N17W087	0.70574
N17W088	0.50914
N17W089	0.61355
N17W094	0.53021
N17W095	0.54611
N17W096	0.46577
N17W098	0.63843
N17W099	0.6273
N17W100	0.55683
N17W101	0.66635
N18E038	0.35071
N18E041	0.19343
N18E042	0.25304
N18E054	0.10687
N18E073	0.55836
N18E094	0.651
N18E097	0.18304
N18E106	0.35994
N18E120	0.47222
N18E122	0.71232
N18W066	0.73604
N18W067	0.52764
N18W068	0.47719
N18W072	0.63628
N18W077	0.66821
N18W078	0.6754
N18W088	0.52715
N18W089	0.6205
N18W101	0.66385
N18W102	0.66593
N18W103	0.6986
N19E037	0.14859
N19E038	0.20295
N19E041	0.18563
N19E072	0.4072
N19E073	0.3901
N19E093	0.4676
N19E094	0.60174
N19E105	0.47014
N19E106	0.51391
N19E109	0.60556
N19E120	0.6958
N19E121	0.7215
N19E122	0.79316
N19W066	0.65312
N19W067	0.57225
N19W068	0.65603
N19W069	0.71349
N19W070	0.83617
N19W071	0.59469
N19W072	0.76175
N19W073	0.66698
N19W074	0.65364
N19W075	0.48592
N19W077	0.7277
N19W078	0.69981
N19W079	0.77483
N19W088	0.5271
N19W089	0.38466
N19W091	0.64827
N19W092	0.67179
N19W093	0.7369
N19W094	0.71201
N19W095	0.71976
N19W096	0.6907
N19W097	0.72703
N19W103	0.69561
N19W104	0.68698
N19W105	0.60181
N19W156	0.53782
N20E037	0.132855
N20E040	0.20815
N20E072	0.42155
N20E073	0.4173
N20E086	0.50506
N20E093	0.46434
N20E094	0.57489
N20E105	0.38371
N20E106	0.3837
N20E108	0.46815
N20E109	0.44164
N20E110	0.60487
N20W017	0.26025
N20W069	0.86586
N20W070	0.82463
N20W071	0.76226
N20W072	0.65859
N20W073	0.56785
N20W074	0.67107
N20W075	0.69876
N20W076	0.51858
N20W077	0.69757
N20W078	0.74078
N20W088	0.47802
N20W091	0.69364
N20W092	0.72212
N20W097	0.62649
N20W105	0.59351
N20W106	0.59629
N20W156	0.34478
N21E037	0.38689
N21E039	0.028945
N21E040	0.14045
N21E070	0.30107
N21E071	0.18962
N21E072	0.25134
N21E086	0.48296
N21E087	0.50346
N21E092	0.53092
N21E093	0.35166
N21E106	0.43533
N21E107	0.47871
N21E109	0.41849
N21E110	0.44287
N21W075	0.67567
N21W076	0.72967
N21W077	0.74212
N21W078	0.70795
N21W079	0.65985
N21W087	0.6372
N21W088	0.61038
N21W091	0.65118
N21W097	0.65675
N21W098	0.63202
N21W106	0.583965
N21W157	0.3819
N22E036	0.00873
N22E039	0.04305
N22E069	0.45353
N22E071	0.21464
N22E072	0.29285
N22E086	0.37794
N22E087	0.44787
N22E088	0.48412
N22E089	0.54515
N22E090	0.45905
N22E091	0.36753
N22E092	0.40522
N22E106	0.53963
N22E107	0.43907
N22E108	0.47041
N22E109	0.3966
N22E110	0.27092
N22E111	0.38989
N22E112	0.59627
N22W076	0.65795
N22W077	0.67981
N22W078	0.53247
N22W079	0.68036
N22W080	0.68233
N22W081	0.74532
N22W082	0.54852
N22W083	0.72267
N22W084	0.66665
N22W085	0.76179
N22W087	0.545405
N22W088	0.569545
N22W089	0.64002
N22W090	0.4596
N22W091	0.60809
N22W098	0.6141
N22W106	0.58133
N22W157	0.66017
N22W158	0.67016
N22W159	0.63337
N22W160	0.77977
N23E035	0.11224
N23E038	0.17089
N23E039	0.22619
N23E059	0.50671
N23E069	0.30495
N23E070	0.34712
N23E072	0.23104
N23E088	0.48417
N23E089	0.56269
N23E090	0.40623
N23E091	0.43117
N23E112	0.51255
N23E113	0.45048
N23E114	0.59036
N23W078	0.3393
N23W079	0.44626
N23W080	0.58006
N23W081	0.68041
N23W082	0.75511
N23W083	0.75737
N23W084	0.75816
N23W085	0.77993
N23W098	0.5031
N23W099	0.36579
N23W106	0.47594
N23W107	0.44252
N24E035	0.24997
N24E038	0.21779
N24E058	0.41693
N24E067	0.20175
N24E068	0.21597
N24E117	0.35989
N24E120	0.23963
N24W078	0.25211
N24W080	0.64771
N24W081	0.58827
N24W082	0.74384
N24W083	0.7678
N24W084	0.82651
N24W098	0.48916
N24W107	0.47284
N24W108	0.52383
N25E035	0.18443
N25E037	0.20661
N25E038	0.15032
N25E053	0.23584
N25E054	0.20518
N25E056	0.29644
N25E066	0.41973
N25E067	0.27503
N25E068	0.23052
N25E117	0.5909
N25E118	0.37436
N25E120	0.56079
N25W078	0.1716
N25W079	0.34295
N25W081	0.48366
N25W108	0.51788
N25W109	0.51319
N25W111	0.339335
N25W112	0.53919
N25W113	0.53885
N26E034	0.19274
N26E036	0.26207
N26E037	0.29587
N26E050	0.14553
N26E051	0.32794
N26E055	0.29804
N26E056	0.30592
N26E057	0.38319
N26E058	0.21772
N26E061	0.18198
N26E063	0.32044
N26E064	0.13531
N26E066	0.27304
N26E118	0.07462
N26E119	0.35169
N26E121	0.71297
N26W078	0.31775
N26W079	0.34398
N26W081	0.61914
N26W082	0.69099
N26W098	0.38976
N26W109	0.45904
N26W110	0.50463
N26W112	0.10076
N26W113	0.55472
N27E033	0.37574
N27E034	0.03786
N27E036	0.21087
N27E049	0.32824
N27E050	0.29296
N27E051	0.20231
N27E055	0.19656
N27E056	0.12081
N27E057	0.26643
N27W078	0.31621
N27W079	0.26698
N27W081	0.60267
N27W082	0.66878
N27W083	0.71228
N27W098	0.65035
N27W110	0.35771
N27W112	0.30202
N27W113	0.43871
N27W114	0.40225
N28E033	0.3366
N28E035	0.09459
N28E049	0.0706
N28E055	0.08533
N28E056	0.19279
N28W078	0.72003
N28W081	0.74381
N28W083	0.722345
N28W110	0.32536
N28W111	0.34807
N28W112	0.34025
N28W113	0.16597
N28W114	0.21624
N29E034	0.40352
N29W081	0.61252
N29W083	0.68816
N29W112	0.32556
N29W113	0.43074
N29W114	0.4152
N30W081	0.68377
N30W083	0.58652
N30W084	0.51038
N30W089	0.34973
N30W090	0.34545
N30W091	0.40519
N30W092	0.51728
N30W113	0.50691
N30W114	0.21144
S01E008	0.61886
S01E009	0.65156
S01E040	0.53708
S01E041	0.61446
S01E042	0.51933
S01E100	0.65601
S01E103	0.54046
S01E104	0.6699
S01E105	0.53992
S01E109	0.71083
S01E110	0.68235
S01E116	0.64086
S01E119	0.55595
S01E120	0.65543
S01E121	0.694695
S01E122	0.64465
S01E123	0.67753
S01E128	0.79084
S01E130	0.80732
S01E131	0.81068
S01E132	0.7779
S01E134	0.75619
S01E137	0.76153
S01E138	0.72991
S01W045	0.6785
S01W046	0.73351
S01W047	0.76042
S01W049	0.80467
S02E009	0.51484
S02E010	0.63626
S02E040	0.547355
S02E041	0.64614
S02E100	0.78759
S02E101	0.5132
S02E104	0.69818
S02E105	0.7115
S02E106	0.73453
S02E110	0.65471
S02E111	0.70066
S02E113	0.78103
S02E116	0.69898
S02E118	0.6604
S02E119	0.58816
S02E120	0.51514
S02E121	0.54198
S02E122	0.643
S02E127	0.80066
S02E128	0.84307
S02E129	0.76384
S02E130	0.77872
S02E132	0.7709
S02E133	0.77628
S02E134	0.76765
S02E135	0.79681
S02E136	0.79212
S02E137	0.78385
S02E139	0.8031
S02E140	0.58746
S02E150	0.75001
S02E151	0.71759
S02E152	0.91364
S02W040	0.63396
S02W041	0.58929
S02W042	0.647435
S02W043	0.67909
S02W044	0.69144
S02W045	0.70527
S02W080	0.4806
S02W081	0.61491
S03E010	0.58902
S03E011	0.57873
S03E039	0.52473
S03E040	0.54507
S03E105	0.51307
S03E106	0.6526
S03E110	0.37797
S03E111	0.64104
S03E112	0.60904
S03E113	0.68351
S03E114	0.5539
S03E115	0.567885
S03E116	0.68534
S03E118	0.75102
S03E119	0.49258
S03E120	0.34995
S03E121	0.42838
S03E122	0.61892
S03E125	0.88344
S03E126	0.80692
S03E127	0.76972
S03E128	0.77804
S03E130	0.76791
S03E132	0.76138
S03E133	0.78598
S03E134	0.77524
S03E135	0.78125
S03E142	0.79804
S03E143	0.89841
S03E144	0.86704
S03E151	0.86562
S03E152	0.879155
S03W039	0.72157
S03W040	0.60335
S03W041	0.69239
S03W042	0.60371
S03W045	0.68072
S03W080	0.35273
S03W081	0.58841
S04E011	0.63434
S04E039	0.59554
S04E105	0.513805
S04E114	0.59512
S04E116	0.72916
S04E119	0.48829
S04E120	0.43947
S04E121	0.47693
S04E122	0.63668
S04E123	0.72188
S04E132	0.80151
S04E133	0.79417
S04E134	0.75808
S04E135	0.73413
S04E136	0.70399
S04E137	0.65694
S04E144	0.84433
S04E151	0.8339
S04E152	0.69922
S04W038	0.33312
S04W039	0.51935
S04W082	0.39221
S05E012	0.56519
S05E038	0.56536
S05E039	0.58486
S05E103	0.7188
S05E104	0.56963
S05E105	0.49145
S05E106	0.50716
S05E107	0.32048
S05E108	0.66399
S05E119	0.50461
S05E120	0.41455
S05E121	0.7004
S05E122	0.65424
S05E123	0.74384
S05E134	0.77235
S05E137	0.7376
S05E138	0.76323
S05E145	0.84937
S05E147	0.85454
S05E148	0.86363
S05E149	0.87408
S05E150	0.87385
S05E151	0.799175
S05E154	0.83657
S05E155	0.8613
S05W036	0.71701
S05W037	0.50685
S05W081	0.45605
S06E012	0.589055
S06E038	0.48938
S06E039	0.62228
S06E105	0.57672
S06E106	0.34604
S06E107	0.37468
S06E108	0.24961
S06E109	0.48945
S06E110	0.269
S06E112	0.38536
S06E113	0.373
S06E134	0.76784
S06E138	0.77086
S06E146	0.81219
S06E147	0.85095
S06E148	0.8355
S06E149	0.847755
S06E150	0.85251
S06E155	0.77723
S06E156	0.74668
S06E157	0.87826
S06W035	0.71629
S06W036	0.6468
S07E012	0.68176
S07E013	0.63654
S07E039	0.64489
S07E108	0.68812
S07E109	0.57331
S07E112	0.42516
S07E113	0.37016
S07E114	0.476785
S07E137	0.72455
S07E138	0.74268
S07E139	0.73297
S07E140	0.79537
S07E143	0.64351
S07E144	0.66083
S07E145	0.7135
S07E147	0.81592
S07E155	0.82052
S07E156	0.9351
S07E157	0.79974
S07E158	0.80299
S07E159	0.83083
S07W035	0.70678
S08E013	0.51774
S08E039	0.60713
S08E114	0.53227
S08E116	0.60174
S08E117	0.48247
S08E118	0.42994
S08E119	0.55716
S08E120	0.63705
S08E121	0.57162
S08E122	0.55813
S08E123	0.62925
S08E124	0.55919
S08E125	0.45857
S08E126	0.5572
S08E137	0.74137
S08E138	0.74811
S08E139	0.7126
S08E140	0.66796
S08E141	0.65105
S08E142	0.69324
S08E143	0.72606
S08E145	0.69621
S08E146	0.75111
S08E147	0.45537
S08E148	0.84831
S08E149	0.68518
S08E158	0.57703
S08E159	0.8579
S08E160	0.80854
S08E161	0.84152
S08W035	0.71285
S08W036	0.7115
S09E013	0.55945
S09E039	0.55591
S09E118	0.46487
S09E119	0.5816
S09E120	0.62457
S09E124	0.55496
S09E125	0.66271
S09E126	0.7655
S09E140	0.66628
S09E141	0.70092
S09E142	0.71995
S09E143	0.73165
S09E146	0.7353
S09E147	0.71616
S09E148	0.80063
S09E149	0.85151
S09E150	0.78148
S09E160	0.83621
S09E161	0.83262
S09W036	0.6965
S09W037	0.74649
S10E013	0.54353
S10E039	0.63124
S10E040	0.58299
S10E120	0.62761
S10E123	0.51019
S10E124	0.53849
S10E132	0.68183
S10E142	0.643075
S10E147	0.73263
S10E148	0.77183
S10E149	0.77495
S10E150	0.79502
S10E151	0.90178
S10E161	0.7522
S10E162	0.85825
S10W037	0.66881
S10W038	0.63891
S11E040	0.62281
S11E130	0.65654
S11E131	0.584165
S11E132	0.61664
S11E133	0.50489
S11E134	0.44806
S11E135	0.5597
S11E136	0.55759
S11E141	0.58949
S11E142	0.638755
S11E143	0.62382
S11W038	0.68426
S12E040	0.61851
S12E048	0.60137
S12E049	0.62236
S12E130	0.55941
S12E131	0.537595
S12E132	0.53848
S12E134	0.51055
S12E135	0.52766
S12E136	0.59007
S12E141	0.64331
S12E142	0.64172
S12E143	0.65755
S12W038	0.63676
S12W039	0.685395
S13E040	0.61485
S13E047	0.57556
S13E048	0.61609
S13E049	0.66487
S13E126	0.49211
S13E127	0.41535
S13E129	0.48745
S13E130	0.49171
S13E135	0.42327
S13E136	0.47418
S13E141	0.59805
S13E143	0.51495
S13W039	0.68079
S13W040	0.71198
S14E040	0.54002
S14E047	0.5484
S14E048	0.57328
S14E124	0.53172
S14E125	0.5549
S14E126	0.46159
S14E127	0.40423
S14E128	0.4249
S14E129	0.39745
S14E135	0.41711
S14E141	0.46116
S14E143	0.50972
S14E144	0.56089
S14E145	0.61566
S14W039	0.68628
S14W040	0.69748
S15E040	0.642315
S15E045	0.62554
S15E046	0.52318
S15E047	0.55367
S15E049	0.45766
S15E050	0.6792
S15E124	0.54278
S15E125	0.61246
S15E128	0.39255
S15E129	0.40179
S15E135	0.33994
S15E136	0.43038
S15E137	0.33211
S15E141	0.52747
S15E145	0.721705
S15W039	0.74315
S15W040	0.72791
S16E038	0.58826
S16E039	0.62764
S16E040	0.46514
S16E044	0.5406
S16E045	0.58094
S16E046	0.46257
S16E049	0.66779
S16E122	0.53234
S16E123	0.51228
S16E124	0.5365
S16E137	0.33502
S16E138	0.32747
S16E139	0.31204
S16E140	0.4718
S16E141	0.44123
S16E145	0.7152
S16E167	0.75774
S16E178	0.80012
S16E179	0.76194
S16W039	0.71621
S16W040	0.75959
S16W180	0.82809
S17E036	0.48527
S17E037	0.56648
S17E038	0.61553
S17E043	0.41769
S17E044	0.49856
S17E049	0.60354
S17E122	0.50547
S17E123	0.43224
S17E139	0.40415
S17E140	0.39891
S17E141	0.47003
S17E145	0.72932
S17E146	0.72378
S17E177	0.80722
S17E178	0.72635
S17W040	0.72729
S18E035	0.66746
S18E036	0.61679
S18E044	0.49082
S18E121	0.52534
S18E122	0.41262
S18E145	0.71052
S18E146	0.69847
S18E177	0.76896
S18E178	0.61175
S18W040	0.70943
S19E034	0.43912
S19E035	0.54684
S19E044	0.49902
S19E119	0.38776
S19E146	0.54254
S19E147	0.58104
S19E148	0.59708
S19W040	0.7367
S19W041	0.63071
S20E034	0.48025
S20E035	0.57027
S20E043	0.5172
S20E044	0.4487
S20E116	0.33844
S20E117	0.34127
S20E118	0.41768
S20E119	0.29335
S20E148	0.65819
S20E149	0.6204
S20E163	0.53907
S20E164	0.62444
S20E165	0.76717
S20W041	0.7251
S21E034	0.38231
S21E035	0.53608
S21E043	0.53915
S21E113	0.44247
S21E114	0.33271
S21E115	0.35614
S21E116	0.34194
S21E148	0.69789
S21E149	0.58683
S21E164	0.59618
S21E165	0.61485
S21E166	0.59752
S21W041	0.64585
S21W042	0.6343
S22E035	0.57253
S22E043	0.51193
S22E114	0.379775
S22E149	0.55267
S22E150	0.56144
S22E166	0.60128
S22E167	0.65066
S22W042	0.637235
S22W043	0.723955
S22W044	0.7255
S22W045	0.70405
S23E035	0.64064
S23E043	0.47645
S23E150	0.52533
S23E151	0.53165
S23W044	0.77121
S23W045	0.67509
S23W046	0.68435
S23W047	0.73531
S24E044	0.60974
S24E113	0.29888
S24E151	0.519945
S24E152	0.51714
S24W047	0.75658
S24W048	0.72523
S24W049	0.67774
S25E032	0.48688
S25E044	0.49414
S25E113	0.29097
S25E152	0.54494
S25E153	0.57176
S25W048	0.72556
S25W049	0.6623
S26E032	0.49294
S26E113	0.2704
S26E153	0.56489
S26W049	0.40937
S27E032	0.63499
S27E153	0.60968
S27W049	0.67677
S28E031	0.63737
S28E032	0.54629
S28E114	0.50419
S28E153	0.63686
S29E030	0.61335
S29E031	0.55687
S29E114	0.4763
S29E153	0.57961
S30E152	0.552
S30E153	0.52854
S31E029	0.52255
S31E030	0.53565
S31E152	0.54014
S32E027	0.56276
S32E028	0.56279
S32E029	0.70725
S32E133	0.453335
S32E134	0.42147
S32E137	0.41315
S32E151	0.59305
S32E152	0.52985
S33E027	0.42807
S33E134	0.33819
S33E136	0.48574
S33E137	0.39807
S33E138	0.51396
S33E150	0.59102
S33E151	0.65787
S34E136	0.48405
S34E137	0.52097
S34E138	0.60608
S34E150	0.63324
S34E151	0.66439
S34E172	0.664927
S34E173	0.676315
S35E139	0.49117
S35E150	0.60559
S35E173	0.60975
S35E174	0.6375
S36E149	0.42738
S36E150	0.59396
S36E174	0.59136
S36E175	0.56293
S37E174	0.52429
S37E175	0.62807
S37E176	0.62545
S38E144	0.50311
S38E145	0.53762
S38E146	0.45387
S38E177	0.71304

## Sheet: fig3a
tile	Slope	P
N00E008	-5.99889	4.5e-05
N00E009	-5.64541	0.00027
N00E041	-0.249187	0.115759
N00E042	-2.07508	1.9e-05
N00E099	-0.023487	0.897894
N00E103	11.8612	0.010724
N00E104	-3.1597	0.02061
N00E109	-2.78639	0.069909
N00E116	-2.55787	0.000204
N00E117	-138.169	0.00037
N00E119	-2.80102	0.289541
N00E120	-14.6454	0
N00E121	-0.115315	0.815717
N00E122	-0.463432	0.700162
N00E123	-5.00974	0.006279
N00E127	-0.466335	0.125359
N00E128	-1.08056	0.004489
N00E130	-0.038232	0.938382
N00E131	-0.640535	0.506514
N00W047	-4.76967	0.05046
N00W048	-2.03735	0.21905
N00W049	1.7061	0.009554
N00W050	66.4508	0.001095
N00W051	4.05395	0.018829
N00W081	12.5965	0.000134
N01E009	-7.08061	0.006474
N01E098	3.16475	0.001036
N01E099	-1.24233	0.017388
N01E102	9.36856	0.001542
N01E103	-7.31142	0.000579
N01E104	-6.45547	0.002007
N01E108	-2.21991	0.018049
N01E109	1.82062	0.001161
N01E117	-2.7769	0.037462
N01E118	1.34095	0.000137
N01E119	-1.7649	0.011436
N01E120	-10.2833	0
N01E121	-41.4216	1e-05
N01E122	-2.71087	0.005111
N01E123	0.180228	0.564784
N01E124	-1.2652	9.7e-05
N01E127	0.067939	0.393123
N01E128	-0.217714	0.363688
N01W050	50.3493	0.035309
N01W051	29.4009	0.026579
N01W080	-1.82385	0.429394
N01W081	-3.93836	0.035865
N02E009	-1.11278	0.160347
N02E098	-1.11127	0.28733
N02E101	-0.570145	0.00548
N02E102	-1.16566	0.011081
N02E103	-7.12648	2.1e-05
N02E104	-20.0276	0
N02E108	-3.67278	0.048942
N02E109	-2.80264	0.020093
N02E110	-1.12714	0.190856
N02E111	-0.961731	0.082493
N02E117	-0.477411	0.130899
N02E118	-0.721784	0.22492
N02E120	-1.62081	0.019147
N02E121	-2.55176	0.000397
N02E122	0.120678	0.557892
N02E124	-0.038018	0.875356
N02E125	-0.016242	0.984334
N02E127	1.61176	0.017193
N02E128	0.865672	0.085516
N02W050	36.0682	9.1e-05
N02W051	-12.9648	2e-06
N02W079	2.76853	0.020276
N02W080	-0.344531	0.756345
N03E009	-0.289919	0.083805
N03E097	-4.62922	0
N03E099	3.99562	0.055777
N03E100	8.53101	4.9e-05
N03E101	4.82847	0.014993
N03E102	0.652148	0.256334
N03E103	-1.34193	0.006239
N03E109	-0.744745	0.558362
N03E111	-4.72697	0.00012
N03E112	0	0
N03E117	-85.626	0.000124
N03E118	1.79317	0.004981
N03E127	0.402399	0.000874
N03W051	-20.7552	8e-06
N03W052	0	0
N03W078	-0.632006	0.190683
N03W079	0.071733	0.969139
N04E009	-5.18555	0.322174
N04E098	-10.187	0.010862
N04E099	0.886198	0.01354
N04E100	9.02099	0.023807
N04E101	-2.21439	0.206487
N04E103	-4.2506	0.00171
N04E113	-0.802241	1.7e-05
N04E117	-162.926	4.8e-05
N04W051	0.440766	0.006976
N04W052	-12.1977	3.2e-05
N04W078	-0.270151	0.669001
N05E005	-10.699	0.004125
N05E006	-24.1618	0.000208
N05E007	-22.2705	0.00012
N05E008	-2.47028	0.164063
N05E009	3.22051	0.031848
N05E097	-37.0201	0.000247
N05E098	-1.29106	0.266134
N05E100	-5.33594	0.043384
N05E103	-0.464972	0.305603
N05E114	-1.5957	0.025801
N05E115	2.00785	0.000487
N05E117	5.85428	1e-06
N05E118	-1.05931	0.00104
N05W002	0.453015	0.320063
N05W003	0.592972	0.00359
N05W006	0.640429	0.006976
N05W007	-0.750894	0.013575
N05W008	-1.51857	0.003679
N05W009	0.229857	0.481694
N05W010	-1.82233	0.091785
N05W052	65.7512	1.8e-05
N05W053	15.728	8e-06
N05W078	-0.871623	0.161006
N06E000	29.5773	0.074722
N06E004	4.26526	0.44509
N06E005	-15.1958	0.00682
N06E008	0.170939	0.562605
N06E097	-49.5449	0
N06E100	-1.75413	0.175141
N06E102	0.224878	0.626503
N06E103	-0.310264	0.001241
N06E115	-4.92903	0.028473
N06E116	-0.202578	0.151258
N06E117	1.14172	0.078271
N06E118	-1.57817	0.191486
N06E119	-7.41118	0.01366
N06W001	-0.08816	0.942508
N06W002	-0.696619	0.499941
N06W003	-0.118336	0.000133
N06W004	0.101181	0.818006
N06W005	0.963407	0.276403
N06W006	-4.15954	0.001088
N06W009	0	0
N06W010	0.499792	0.069847
N06W011	-0.759408	0.205495
N06W053	-12.8136	0.064335
N06W054	23.7826	0.012189
N06W055	6.79293	0.004407
N06W056	36.5357	1.2e-05
N06W057	-11.2436	7e-06
N06W058	3.42334	0.304273
N06W078	1.87457	0.037189
N07E001	10.8859	0.044173
N07E002	-0.073748	0.926409
N07E003	-0.883341	0.333437
N07E004	-7.73119	0.000811
N07E005	-1.86789	0.035634
N07E080	-0.899754	0.003264
N07E081	-0.458007	0.734742
N07E099	-2.91932	0.00057
N07E100	-5.00807	0.178599
N07E101	1.52111	0.406861
N07E102	4.08723	0.020496
N07E116	0.429457	0.398468
N07E117	-1.25977	0.165808
N07E118	-1.51501	0.032062
N07E122	-9.72925	0.468152
N07E124	-2.36868	0.061574
N07E126	-2.87485	0.021986
N07W011	-1.35281	0.229863
N07W012	-1.85639	0.004982
N07W056	4.32902	0.006976
N07W057	-6.12121	0.006976
N07W058	-7.91696	0.000892
N07W059	-3.28118	0.001348
N07W078	0.064418	0.76901
N08E079	-0.757105	0.296423
N08E081	-16.0343	0.006959
N08E098	-1.21472	4e-06
N08E099	-1.30003	0.100271
N08E100	-3.478	0.00218
N08E116	0.04004	0.615804
N08E117	-0.583895	0.067018
N08E122	-4.69907	0.234726
N08E123	2.4136	0.436248
N08E124	-1.24043	0.380787
N08E126	2.64054	0.148412
N08W012	-14.7458	1e-05
N08W013	-4.7586	0.081322
N08W014	3.28478	0.271256
N08W059	2.1158	0.114998
N08W060	-25.0307	0
N08W077	-1.64152	0.000404
N08W078	-1.28026	0.001021
N08W079	-0.829772	0.168485
N08W081	-2.68043	0.00085
N08W082	-1.02569	0.413543
N09E076	0	0
N09E077	0	0
N09E078	-3.55225	0.000626
N09E079	-0.191423	0.770801
N09E080	-0.845653	0.323093
N09E081	-6.45877	0.000418
N09E098	-2.79987	0.023343
N09E099	20.2215	0.000206
N09E100	9.33047	0.013037
N09E104	4.52033	0.257842
N09E105	-34.104	0.000308
N09E117	-0.50555	0.087384
N09E118	-0.641206	0.002145
N09E122	0.194248	0.802164
N09E123	0.445745	0.613871
N09E124	-0.577799	0.075714
N09E125	-1.75414	0.002538
N09E126	-2.45168	0.024007
N09W013	-14.0923	0.105993
N09W014	-4.47947	0.076468
N09W060	1.64498	0.024411
N09W061	14.7697	0
N09W077	1.54584	0.136091
N09W078	3.0407	0.003204
N09W079	-4.10041	0.065204
N09W080	-1.96308	0.590999
N09W081	2.01562	0.078735
N09W082	5.65343	0.00032
N09W083	-1.22166	0.512347
N09W084	-0.772196	0.516485
N10E076	0	0
N10E078	-2.42785	0.203812
N10E079	-23.3481	0.037302
N10E080	-8.41263	0.010959
N10E098	-1.45833	0.212167
N10E099	-1.62283	0.002338
N10E104	-5.54063	0.000412
N10E105	-0.480683	0.728578
N10E106	2.90284	0.05603
N10E117	-5.80532	0.000471
N10E118	-1.9219	0.00078
N10E119	0	0
N10E122	0.058113	0.705336
N10E123	-0.3018	0.332749
N10E124	-1.5029	0.176221
N10E125	-2.86035	7.4e-05
N10E126	-0.730758	0.010936
N10W014	-21.148	0.004842
N10W015	-2.47319	0.006976
N10W061	3.07697	0.053988
N10W062	12.5362	0
N10W063	7.44073	0.000558
N10W072	0.337904	0.18217
N10W073	-1.23318	0.046769
N10W076	-0.702395	0.557688
N10W077	5.29874	0.017991
N10W078	0.085474	0.912751
N10W079	0.588783	0.22913
N10W080	7.60037	0.001028
N10W082	-0.590887	5.3e-05
N10W083	-1.90602	0.102361
N10W084	3.10418	0.000198
N10W085	0.4356	0.249682
N10W086	-1.26638	0.009789
N11E045	-2.61009	0.004383
N11E076	-5.49992	0.067534
N11E079	-24.1354	0.007343
N11E098	-3.23588	0.000946
N11E099	-4.04841	0.008709
N11E103	-2.27644	0.06168
N11E104	-16.866	0.046908
N11E106	-9.2796	0.033313
N11E107	-10.1121	0.002605
N11E118	0.153354	0.680796
N11E119	-0.788022	0.012897
N11E121	-5.11228	0.000679
N11E122	3.25385	0.018507
N11E123	-1.84831	2.7e-05
N11E124	0.803327	0.063789
N11E125	0.007264	0.975134
N11W014	-1.10167	0.144337
N11W015	-4.43159	0.011042
N11W016	-1.30045	0.348896
N11W061	-3.13783	0.001727
N11W062	0.59711	0.606337
N11W063	-20.9139	0.000245
N11W064	-0.398695	0.591912
N11W065	0.06477	0.96674
N11W066	3.091	0.017874
N11W067	-4.17303	0.000213
N11W068	-0.79303	0.01515
N11W069	-10.8284	4e-05
N11W072	-4.43646	0.000814
N11W075	-38.2133	0.148036
N11W076	-4.56399	0.015519
N11W085	-0.778112	0.072324
N11W086	-4.99263	0.040544
N12E043	-0.911011	0.501318
N12E050	-0.711718	0.072581
N12E051	0	0
N12E075	0	0
N12E079	-3.24956	0.375187
N12E098	-5.13408	0.053859
N12E099	-0.794568	0.114733
N12E102	-4.59993	0.000128
N12E103	-3.28791	0.023104
N12E109	1.23518	0.753401
N12E119	-0.616748	0.000958
N12E121	-1.77001	0.324612
N12E122	-2.76485	0.066709
N12E123	-2.65908	0.000125
N12E124	-0.366955	0.158229
N12E125	-0.342112	0.187703
N12W015	-2.13798	0.067333
N12W016	-9.2836	0.009691
N12W017	-2.85352	0.040407
N12W065	-16.2942	1e-06
N12W069	-4.70631	0.034287
N12W070	-3.42642	0.248757
N12W071	-8.43892	0.032806
N12W072	-1.58437	0.117834
N12W073	2.20387	0.07827
N12W074	0.435115	0.006976
N12W075	-8.04183	0.019893
N12W084	1.30378	2.3e-05
N12W086	-0.42461	0.080628
N12W087	0.383002	0.009543
N13E042	-5.49894	0.008198
N13E043	-2.72813	0.007057
N13E074	0	0
N13E075	0	0
N13E098	-0.079355	0.963707
N13E099	-1.70032	0.401206
N13E100	-1.44779	0.262916
N13E101	-6.06267	0.190733
N13E102	-2.87731	0.570533
N13E120	0.833543	0.119422
N13E121	-0.415307	0.494792
N13E122	0.615258	0.51545
N13E123	-2.64793	0.013415
N13E124	-0.667225	0.313314
N13E125	1.27014	0.098136
N13W016	-3.91548	0.108
N13W017	-9.11333	0.175546
N13W070	0.088129	0.423014
N13W071	0.706794	0.148573
N13W072	-5.90701	0.005498
N13W084	1.54136	7.4e-05
N13W087	-0.736148	0.468032
N13W088	-8.05381	0.092872
N14E042	-6.82512	0.002801
N14E043	-3.30566	0.001488
N14E074	0.494338	0.004035
N14E098	2.75619	0.108852
N14E099	-32.9228	0.002189
N14E100	-6.63437	0.044568
N14E101	-27.1624	0.000678
N14E109	-10.7234	0.001439
N14E120	1.64346	0.051226
N14E121	-1.49157	5e-06
N14E122	-1.38275	0.02215
N14E123	0.444931	0.593139
N14E124	-3.27406	0.001442
N14W017	-0.171332	0.961213
N14W084	0.543606	0.697677
N14W088	-13.7024	0.061325
N14W089	-1.70092	0.144031
N14W090	0.087995	0.616032
N14W091	0.277522	0.49386
N14W092	0.557694	0.212728
N15E040	-2.92845	0.056921
N15E042	-1.79009	0.313969
N15E074	0.319238	0.771658
N15E097	3.82574	9.4e-05
N15E098	-0.827368	0.208603
N15E109	1.50229	0.238367
N15E120	-1.21778	0.018485
N15E121	-1.86964	0.102219
N15E122	-1.56585	0.273047
N15E123	-1.56599	0.001813
N15E124	0	0
N15W017	2.82936	0.350124
N15W018	0	0
N15W083	1.18545	0.516716
N15W084	-0.678489	0.015765
N15W092	0.204753	0.635554
N15W093	0.709861	0.420386
N16E039	-1.87649	0.074035
N16E040	-1.13078	0.136229
N16E042	-2.23363	6e-06
N16E073	1.66551	0.398731
N16E074	0	0
N16E080	0.28725	0.962278
N16E081	-2.57525	0.030688
N16E094	-22.2845	3e-05
N16E095	-62.0138	0.003217
N16E097	2.7556	5.8e-05
N16E119	-1.88707	0.000125
N16E120	0.513385	0.536118
N16E121	-5.73094	0.342918
N16W017	1.64529	0.166347
N16W084	0.809473	0.40772
N16W085	-0.144232	0.675858
N16W086	0.614605	0.709407
N16W087	0.923438	0.027998
N16W088	-0.547641	0.2298
N16W089	0.864284	0.259021
N16W093	-0.43309	0.229823
N16W094	-1.51074	0.142705
N16W096	-0.558414	0.053959
N16W097	-0.54586	0.137477
N16W098	0.522386	0.225687
N17E039	-2.76215	0.004057
N17E042	-0.558053	0.242906
N17E073	1.04637	5e-05
N17E081	-2.23569	0.198685
N17E082	-6.27646	0.003662
N17E094	-0.805842	0.129573
N17E095	-8.30841	0.005346
N17E096	-2.82497	0.075333
N17E097	17.476	0.033053
N17E107	0.093102	0.924316
N17E119	0.485211	0.353753
N17E120	4.68281	0.002951
N17E122	2.97605	0.000717
N17W017	1.50357	0.148057
N17W086	-0.211761	0.231141
N17W087	-0.027869	0.917667
N17W088	-3.72579	0.006976
N17W089	-2.56162	0.09273
N17W094	0.5154	0.395769
N17W095	-0.286826	0.806919
N17W096	-0.914953	0.012447
N17W098	-0.768932	0.118196
N17W099	0.087374	0.828872
N17W100	-1.3552	0.114749
N17W101	-0.701692	0.146971
N18E038	10.4352	0.128135
N18E041	-9.54331	0.001692
N18E042	-4.31863	2e-06
N18E054	-3.71996	0.019744
N18E073	0.096515	0.877528
N18E094	-0.532479	0.209873
N18E097	-1.50538	0.401377
N18E106	0.024215	0.971422
N18E120	-5.38408	0.000305
N18E122	0.900712	0.124473
N18W066	0	0
N18W067	-0.020006	0.972347
N18W068	-1.52136	0.546658
N18W072	-2.57002	0.009139
N18W077	-2.89379	0.012196
N18W078	-7.6019	0.005285
N18W088	-8.1165	0.000693
N18W089	-2.60109	0.012387
N18W101	-0.521464	0.084813
N18W102	0.328126	0.111965
N18W103	0.288836	0.098421
N19E037	-3.11498	0.055269
N19E038	-6.33741	2.5e-05
N19E041	-7.00624	0.000542
N19E072	2.39833	0.029685
N19E073	-1.47213	0.258457
N19E093	-1.13428	0.35871
N19E094	-13.2018	5e-06
N19E105	-0.365769	0.690711
N19E106	-0.389414	0.670098
N19E109	0.02677	0.95169
N19E120	-0.50452	0.531095
N19E121	-0.819149	0.391149
N19E122	0.265334	0.338388
N19W066	-1.13336	0.182901
N19W067	-1.11144	0.037396
N19W068	-0.75415	0.345031
N19W069	-1.14069	4.1e-05
N19W070	-0.135138	0.330116
N19W071	-1.38556	0.000399
N19W072	-0.102368	0.20439
N19W073	-0.08115	0.701553
N19W074	-4.32613	0
N19W075	-5.9719	0.015627
N19W077	0.406832	0.541054
N19W078	-0.504735	0.281658
N19W079	-0.63143	0.031894
N19W088	-11.6281	0.000428
N19W089	-5.348	0.002434
N19W091	-0.506741	0.009667
N19W092	-16.0918	0.000283
N19W093	-11.1416	0.000966
N19W094	-9.42957	0.001907
N19W095	-2.24445	0.000658
N19W096	-11.0364	0.128405
N19W097	0.56385	0.186291
N19W103	-1.40275	0.001296
N19W104	-2.28075	0.000905
N19W105	-4.49356	2.2e-05
N19W156	0	0
N20E037	-14.7654	0.000323
N20E040	-3.95682	4.1e-05
N20E072	1.10562	0.41087
N20E073	-2.94399	0.000171
N20E086	0	0
N20E093	-86.9991	0.003083
N20E094	-64.4234	0.000253
N20E105	1.8478	0.320106
N20E106	1.98792	0.560407
N20E108	2.11495	0.169879
N20E109	-3.03141	0.02167
N20E110	-0.853633	0.503907
N20W017	-2.08633	0.531724
N20W069	-0.799726	0.001054
N20W070	0.211534	0.545563
N20W071	-0.050279	0.474836
N20W072	-4.02317	0.001426
N20W073	-5.81522	0.010698
N20W074	-0.432859	0.097149
N20W075	0.479701	0.496947
N20W076	-3.1387	0.001354
N20W077	-0.343028	0.234012
N20W078	-1.94928	4.4e-05
N20W088	-31.6426	0.024192
N20W091	-2.69379	0.002757
N20W092	-0.795175	0.066592
N20W097	-0.621942	0.081696
N20W105	-0.052813	0.930341
N20W106	-0.700091	0.028477
N20W156	0	0
N21E037	-1.09096	0.019655
N21E039	-11.3961	8.9e-05
N21E040	-5.79509	6e-06
N21E070	1.4843	0.438318
N21E071	-0.715894	0.566194
N21E072	-6.72387	0.045965
N21E086	15.9088	1.1e-05
N21E087	16.2922	0
N21E092	0.061818	0.975484
N21E093	-21.9486	0.048596
N21E106	3.60383	0.205669
N21E107	-1.07931	0.053612
N21E109	1.81031	0.374341
N21E110	-2.35454	0.001584
N21W075	0.852895	0.074441
N21W076	-1.51732	0.045331
N21W077	-1.96382	0.022697
N21W078	-19.5345	4.3e-05
N21W079	-30.9388	0
N21W087	-3.80454	0.00086
N21W088	-1.34668	0.005917
N21W091	-17.6599	0.004343
N21W097	-0.000703	0.997369
N21W098	-1.21928	0.204021
N21W106	2.62378	4.6e-05
N21W157	-0.09628	0.403004
N22E036	-5.67008	5.1e-05
N22E039	-1.32526	0.831558
N22E069	-1.69441	0.015256
N22E071	1.3124	0.130723
N22E072	7.58504	0.004608
N22E086	13.5163	0.033516
N22E087	7.63108	0.007852
N22E088	11.7355	0.045465
N22E089	-31.4746	0.000866
N22E090	24.6412	7.8e-05
N22E091	28.4932	0.007927
N22E092	13.0036	0.250503
N22E106	1.61045	0.105461
N22E107	-4.57907	0.046449
N22E108	-7.60873	0.000102
N22E109	3.39571	0.498434
N22E110	-10.1865	0.01187
N22E111	0.216424	0.890118
N22E112	2.19914	0.059627
N22W076	-1.83017	0.009394
N22W077	-2.82236	0.003594
N22W078	-8.43131	1.5e-05
N22W079	-16.9998	1e-06
N22W080	-6.54077	1e-06
N22W081	-1.86611	0.002107
N22W082	4.9805	0.00984
N22W083	-6.93029	0.00035
N22W084	-1.9077	0.004178
N22W085	-1.63473	0.002986
N22W087	-3.38132	0.168733
N22W088	-8.9847	0.000557
N22W089	-3.98751	0.008233
N22W090	-7.75821	0.041724
N22W091	-10.823	0.002493
N22W098	-4.33664	0.002461
N22W106	-17.9601	0.022361
N22W157	0.557291	0.000206
N22W158	-0.15378	0.397839
N22W159	0	0
N22W160	0.410997	0.242376
N23E035	-11.7801	3.2e-05
N23E038	0.433341	0.179081
N23E039	-1.28131	0.34665
N23E059	2.34193	0.001683
N23E069	2.71366	0.409198
N23E070	13.3867	0.000225
N23E072	-0.265415	0.981154
N23E088	16.3169	0.016972
N23E089	-0.049308	0.990483
N23E090	-2.72491	0.577453
N23E091	15.7457	0.001689
N23E112	-0.417784	0.004897
N23E113	-3.87957	0.000708
N23E114	-0.845468	0.184065
N23W078	-3.11094	1.4e-05
N23W079	-4.84861	0.194471
N23W080	-9.32647	2e-06
N23W081	-5.81573	0.010493
N23W082	-0.842421	0.061894
N23W083	-2.52768	8.6e-05
N23W084	-2.35143	0.000233
N23W085	-1.07987	0.290463
N23W098	-3.8386	0.028271
N23W099	-1.79558	0.211485
N23W106	-28.1404	0.002039
N23W107	-1.43127	0.110373
N24E035	-2.93436	0.001538
N24E038	-2.78524	0.002103
N24E058	7.48635	0.002322
N24E067	-1.37199	0.882549
N24E068	-53.6941	9.4e-05
N24E117	14.8407	0.242076
N24E120	-0.990084	0.545685
N24W078	-12.6189	0.106651
N24W080	0.203094	0.542139
N24W081	-9.81521	0.011097
N24W082	-2.37374	0.000155
N24W083	0.290983	0.268742
N24W084	0.188612	0.641024
N24W098	0.213138	0.529904
N24W107	2.38413	0
N24W108	-0.936677	0.419536
N25E035	-2.60768	0.008319
N25E037	0.841134	0.405264
N25E038	1.04251	0.13444
N25E052	-2.06228	0.000457
N25E053	1.69876	0.000152
N25E054	-2.42822	0.100293
N25E056	-0.14994	0.849567
N25E066	-2.13641	0.506161
N25E067	-18.1199	0.048848
N25E068	-13.171	0.00406
N25E117	2.9949	0.007405
N25E118	-4.25741	0.001286
N25E120	0.831574	0.576756
N25W078	-4.72438	0.18148
N25W079	-10.6959	0.00394
N25W081	2.30836	0.000106
N25W108	-6.27443	0.106395
N25W109	-11.4755	0.001166
N25W111	5.03414	1.2e-05
N25W112	1.50633	0.001383
N25W113	14.7595	0.00023
N26E034	-9.20537	0.038547
N26E036	-0.119102	0.916437
N26E037	3.37526	0.048431
N26E050	-1.12173	0.045498
N26E051	0.410566	0.860314
N26E055	1.70424	0.265923
N26E056	-1.49221	0.574637
N26E057	9.52397	0.071646
N26E058	6.12942	0.000455
N26E061	2.00764	0.487521
N26E063	15.163	0.021876
N26E064	-1.20559	0.703159
N26E066	-7.27465	0.184128
N26E118	-2.54501	0.012958
N26E119	-8.75808	8.4e-05
N26E121	-0.705861	0.010152
N26W078	-4.22007	0.027893
N26W079	-10.7785	0.028662
N26W081	-9.51387	0.008841
N26W082	-22.05	0.002064
N26W098	-1.46773	0.05679
N26W109	-7.3331	0.178752
N26W110	-6.7609	0.257186
N26W112	0.968894	0.647138
N26W113	5.2039	0.000175
N27E033	0.258508	0.82725
N27E034	-3.09681	0.047104
N27E036	-0.32266	0.261288
N27E049	0.604925	0.858165
N27E050	0.953854	0.333928
N27E051	-0.502494	0.394579
N27E055	-18.5717	0.007753
N27E056	12.2768	0.000215
N27E057	-4.81623	0.287644
N27E120	-3.05027	0.420568
N27W078	-8.20639	0.038458
N27W079	-8.0131	0.00011
N27W081	-6.14886	0.046634
N27W082	-4.3712	0.001819
N27W083	-4.39183	0.001536
N27W098	-0.302141	0.785717
N27W110	-8.05256	0.077365
N27W112	0.479164	0.050126
N27W113	2.26027	0.015229
N27W114	2.90025	0.026382
N28E033	0	0
N28E035	-0.22213	0.913577
N28E049	-16.3428	0.222656
N28E055	-1.85428	0.015124
N28E056	-3.78315	0.128966
N28E120	-2.84958	0.025848
N28W078	0.769378	0.307914
N28W081	-0.625975	0.014875
N28W083	2.1551	0.487736
N28W110	0.680155	0.557819
N28W111	1.66339	0.045701
N28W112	0	0
N28W113	1.88004	0.051995
N28W114	21.6014	0.000389
N29E034	-1.26461	0.002444
N29W081	-4.44996	0.0582
N29W083	-1.57219	0.017253
N29W112	-5.16174	0.003025
N29W113	-0.280827	0.313095
N29W114	0	0
N30W081	-4.00279	0.003781
N30W083	-1.34872	0.124324
N30W084	-4.14288	0.008303
N30W089	-3.19952	0.39828
N30W090	-23.4249	2.8e-05
N30W091	-9.6495	0.045379
N30W092	16.1617	0.015038
N30W113	-2.23113	0.141407
N30W114	0	0
S01E008	-0.333842	0.00335
S01E009	-0.357052	0.030783
S01E040	-2.15991	0.000134
S01E041	1.46397	0.000719
S01E042	0	0
S01E100	1.22348	0.096464
S01E103	-1.79963	0.000431
S01E104	4.55659	0.028673
S01E105	-4.22511	0.004066
S01E109	-1.67538	0.137865
S01E110	-0.879157	0.005133
S01E116	-40.1196	3.8e-05
S01E119	-17.1057	1.4e-05
S01E120	-7.94659	3e-06
S01E121	-2.754	0.008983
S01E122	-0.772455	0.021106
S01E123	-0.845633	0.014988
S01E128	-3.19024	0.017019
S01E130	0.899769	0.094264
S01E131	1.19888	0.016803
S01E132	-0.644475	0.150293
S01E134	-0.123701	0.289518
S01E137	-3.96463	0.011723
S01E138	0.976517	0.260091
S01W045	-15.3471	0.001452
S01W046	-16.8501	0.002655
S01W047	-6.31025	0.000694
S01W049	-0.201603	0.291972
S02E009	-0.726276	0.148579
S02E010	-0.230518	0.205505
S02E040	-4.25733	0.03151
S02E041	-0.570611	0.192104
S02E100	-1.06541	0.336546
S02E101	0.363813	0.344671
S02E104	-1.46656	0.722145
S02E105	-3.56097	0.010793
S02E106	2.59324	0.018995
S02E110	-0.723724	0.106324
S02E111	3.66548	0.021462
S02E113	-2.00429	0.000115
S02E116	-25.7449	0.000804
S02E118	-0.057255	0.973968
S02E119	-0.014744	0.971587
S02E120	-72.1809	0
S02E121	-47.8247	2.1e-05
S02E122	-0.641597	0.457458
S02E127	0.635882	0.117431
S02E128	0.361759	0.075154
S02E129	0.753532	0.338841
S02E130	0.072158	0.903098
S02E132	0.183945	0.491955
S02E133	4.6336	0.060246
S02E134	2.52041	0.000232
S02E135	0.176523	0.89331
S02E136	-0.96487	0.011275
S02E137	0.660621	0.823313
S02E139	-0.186185	0.326794
S02E140	-2.67103	0.005635
S02E150	0.943973	0.093891
S02E151	2.1913	0.047048
S02E152	0.190694	0.259374
S02W040	-2.02418	0.090392
S02W041	-2.67512	0.268312
S02W042	-5.89992	5e-05
S02W043	-0.973663	0.305379
S02W044	-2.57929	0.103695
S02W045	-12.3031	0.000488
S02W080	-4.9139	0.026898
S02W081	-2.68392	0.375109
S03E010	-0.493142	0.097321
S03E011	0.041865	0.747197
S03E039	-1.77131	0.031398
S03E040	1.49437	0.482007
S03E105	-56.1866	0.00268
S03E106	-11.2578	0.190991
S03E110	-18.0881	0.001555
S03E111	0.973325	0.181167
S03E112	-18.6546	2e-06
S03E113	4.07922	0.011284
S03E114	-6.55952	0.000885
S03E115	-29.3727	0.001234
S03E116	-18.8148	0
S03E118	-5.98487	0.001185
S03E119	-0.785771	0.250871
S03E120	-14.7674	7e-06
S03E121	-13.6242	0.00012
S03E122	-1.35712	0.186778
S03E125	0.371946	0.078568
S03E126	-0.486179	0.48476
S03E127	-1.22177	0.203522
S03E128	0.541631	0.372608
S03E130	0.132617	0.63862
S03E132	0.191144	0.220398
S03E133	-0.205151	0.299855
S03E134	-0.065436	0.845846
S03E135	1.05386	0.225051
S03E142	-0.782168	0.35236
S03E143	0.091355	0.006976
S03E144	1.74676	0.240704
S03E151	-0.327458	0.001821
S03E152	7.91536	0.020827
S03W039	-0.089469	0.906611
S03W040	-0.966069	0.321969
S03W041	0.373998	0.780725
S03W042	-3.7075	0.004565
S03W045	11.2841	0.038906
S03W080	-9.06158	0.011319
S03W081	-9.82467	0.122681
S04E011	-0.221276	0.019979
S04E039	-2.61975	0.012001
S04E105	-36.9076	0.005392
S04E114	-0.467818	0.809946
S04E116	-0.067531	0.277518
S04E119	-0.910823	0.378446
S04E120	-12.117	0.001506
S04E121	-6.93381	0.000622
S04E122	-12.9784	1e-06
S04E123	-0.496054	0.100111
S04E132	0.439693	0.093456
S04E133	0.818135	0.003478
S04E134	-1.49263	0.144661
S04E135	-0.63473	0.005667
S04E136	1.46065	0.35601
S04E137	1.18925	0.557002
S04E144	0.87826	0.058066
S04E151	1.03748	0.000273
S04E152	0.3065	0.005332
S04W038	-2.86924	0.00303
S04W039	5.32409	0.257568
S04W082	1.32837	0.443632
S05E012	6.24562	0.087445
S05E038	-0.267605	0.621497
S05E039	-1.76445	0.000323
S05E103	-0.200989	0.255337
S05E104	-1.55549	0.438208
S05E105	8.12893	0.008147
S05E106	8.5094	0.01386
S05E107	3.3889	0.139511
S05E108	1.44013	0.293924
S05E119	-4.69114	0.340188
S05E120	-11.1765	0.003558
S05E121	-0.102385	0.703247
S05E122	-4.02955	0.000189
S05E123	0.460316	0.064304
S05E134	-1.10904	0.026012
S05E137	-10.3751	2.9e-05
S05E138	3.54931	0.001028
S05E145	-0.84245	0.002746
S05E147	-0.379179	0.001275
S05E148	0.500043	0.001778
S05E149	0.65093	0.000996
S05E150	0.608663	0.287452
S05E151	-1.3214	0.066642
S05E154	0.563072	0.001852
S05E155	-0.121216	0.540875
S05W036	1.5252	0.33392
S05W037	-1.97676	0.269007
S05W081	-1.99077	0.000549
S06E012	-5.27772	0.523736
S06E038	0.685564	0.428404
S06E039	-2.81186	0.000177
S06E105	1.16433	0.013465
S06E106	2.22704	0.023955
S06E107	-16.9977	0.002015
S06E108	-11.5684	0.035837
S06E109	4.16379	0.061405
S06E110	7.28251	0.047246
S06E112	7.01669	0.001068
S06E113	-0.973537	0.356982
S06E134	-5.44331	6e-06
S06E138	-0.558625	0.528292
S06E146	-3.95455	0.34717
S06E147	3.11823	0.008393
S06E148	2.32013	0.000481
S06E149	3.33593	0.001031
S06E150	0.202263	0.108699
S06E155	-0.875155	0.117467
S06E156	0.836523	0.002501
S06E157	0.173624	0.495716
S06W035	-3.17492	0.000263
S06W036	-2.29816	0.27631
S07E012	0	0
S07E013	4.0834	0.312341
S07E039	-2.33341	0.14968
S07E108	5.78318	0.003363
S07E109	1.855	0.067748
S07E112	18.5991	0.002261
S07E113	-1.02801	0.419919
S07E114	-0.431324	0.378905
S07E137	-0.647527	0.102907
S07E138	5.80499	0.008162
S07E139	-0.199572	0.108335
S07E140	0	0
S07E143	-3.51751	0.015559
S07E144	-9.00886	0.000746
S07E145	6.56794	0.000238
S07E147	0.517196	0.093134
S07E155	0.242402	0.096976
S07E156	0	0
S07E157	-2.39822	0.003762
S07E158	-0.416206	0.391852
S07E159	-1.05768	0.002651
S07W035	-5.78316	8e-06
S08E013	1.24527	0.172199
S08E039	-2.21363	0.016046
S08E114	9.38427	0.023918
S08E116	-2.97647	0.0154
S08E117	-11.8711	0.016262
S08E118	-16.6904	0.001297
S08E119	0.303902	0.58611
S08E120	-1.27844	0.044503
S08E121	-1.84689	4.3e-05
S08E122	-0.914682	0.005001
S08E123	-0.131261	0.342854
S08E124	-0.309335	0.702321
S08E125	2.89736	3.3e-05
S08E126	0.48564	0.15303
S08E137	29.9335	0.011845
S08E138	-5.78632	0.000484
S08E139	0.472165	0.306678
S08E140	0.023059	0.923326
S08E141	-0.161191	0.072776
S08E142	2.4559	0.33965
S08E143	-1.03212	0.443277
S08E145	-0.380985	0.554068
S08E146	-3.99893	0.01922
S08E147	0.381385	0.664273
S08E148	0.781244	0.415301
S08E149	0	0
S08E158	-0.878231	0.004087
S08E159	-0.008224	0.931528
S08E160	-0.347029	0.034247
S08E161	1.07192	0.06326
S08W035	-0.069378	0.865644
S08W036	-0.708181	0.017953
S09E013	-5.45033	0.035143
S09E039	-0.942269	0.378979
S09E118	-1.22785	0.515545
S09E119	-1.38095	0.064565
S09E120	-0.662753	0.018199
S09E124	-2.03635	0.023187
S09E125	-0.668389	0.004753
S09E126	-1.75497	0.025961
S09E140	0.028537	0.04859
S09E141	-0.278716	0.043492
S09E142	0.454357	0.053273
S09E143	-0.467203	0.511832
S09E146	-3.46518	0.011429
S09E147	-0.3932	0.013892
S09E148	-7.42578	0.000103
S09E149	0.094469	0.372876
S09E150	-0.050635	0.866536
S09E160	-0.697149	0.007431
S09E161	-0.861383	0.022279
S09W036	0.27579	0.2253
S09W037	0	0
S10E013	-3.23218	0.389882
S10E039	-1.44102	0.013359
S10E040	-3.3982	0.000129
S10E120	-1.22015	0.027439
S10E123	-1.7559	0.18154
S10E124	0.402335	0.4268
S10E132	-1.92774	0.012372
S10E142	-8.31717	0.005705
S10E147	-0.50649	0.254866
S10E148	0.691761	0.169085
S10E149	1.84468	0.219782
S10E150	0.46903	0.230353
S10E151	0.03561	0.242376
S10E161	-0.933658	0.01539
S10E162	0.729542	0.176697
S10W037	-3.2788	0.000754
S10W038	-7.05013	8e-06
S11E040	2.64119	0.020453
S11E049	-3.17578	0.006976
S11E130	-3.9958	0.143582
S11E131	-11.5538	0.002149
S11E132	-1.23846	0.16299
S11E133	-2.55444	0.002677
S11E134	-3.43215	0
S11E135	-3.17191	0.000322
S11E136	-1.09783	0.00019
S11E141	-2.45362	0.018375
S11E142	-2.55276	0.000302
S11E143	0.513039	0.125538
S11W038	-3.30016	0.001518
S12E040	-2.62788	0.015291
S12E048	1.2946	0.067197
S12E049	0.34044	0.034081
S12E130	-1.49639	0.276527
S12E131	-17.5062	0.044015
S12E132	-1.18534	0.077111
S12E134	-7.53863	0.000148
S12E135	-15.9515	7.7e-05
S12E136	-2.9421	0.00028
S12E141	-5.05684	0.000438
S12E142	-3.74819	0.000517
S12E143	-0.160856	0.685651
S12W038	1.63523	0.000276
S12W039	-4.32838	0.000638
S13E040	-2.11694	0.033952
S13E047	-0.317831	0.144007
S13E048	-1.49431	0.004026
S13E049	1.11474	0.001753
S13E126	-1.36416	0.111169
S13E127	-1.13442	0.000289
S13E129	-1.51722	0.000567
S13E130	-2.12195	0.083745
S13E135	-11.0682	0.000149
S13E136	-2.80751	0.004788
S13E141	-2.28187	3.9e-05
S13E143	-1.70981	0.046877
S13W039	-1.76926	0.048317
S13W040	-1.99343	0.005363
S14E040	-2.8327	0.000132
S14E047	-1.1076	0.131305
S14E048	0.125475	0.637176
S14E124	-0.09523	0.864834
S14E125	-1.88017	1.2e-05
S14E126	-3.74339	0.000552
S14E127	-2.83374	0.010314
S14E128	-18.2389	0.03237
S14E129	-8.06677	0.092494
S14E135	-3.55841	0.006143
S14E141	-2.1444	0.000377
S14E143	-4.48927	0.000231
S14E144	-3.15209	0.015632
S14E145	-1.91683	0.023019
S14W039	-0.794352	0.119051
S14W040	2.64851	0.00082
S15E040	-5.91162	0.000375
S15E045	3.50569	0.191045
S15E046	-2.87501	0.052676
S15E047	1.74125	0.411016
S15E049	0	0
S15E050	0	0
S15E124	-4.08903	0.004638
S15E125	-5.94177	0.002732
S15E128	-26.128	0.029061
S15E129	-2.23248	0.189393
S15E135	-2.68947	0.036312
S15E136	-7.02953	4.4e-05
S15E137	-2.51004	0.006149
S15E141	-2.70326	0.086939
S15E145	-2.53674	0.001138
S15W039	-1.14688	0.043781
S15W040	-0.183759	0.284852
S16E038	-1.15008	0.002624
S16E039	-5.34075	0.002736
S16E040	-14.6263	4.7e-05
S16E044	-1.83021	0.010894
S16E045	0.97496	0.052085
S16E046	-0.42695	0.552139
S16E049	0	0
S16E122	-3.93096	7e-06
S16E123	-4.19124	0.000186
S16E124	-6.3466	0.019997
S16E137	-1.19234	0.026075
S16E138	2.08027	0.072044
S16E139	-3.48036	0.000714
S16E140	-1.04101	0.028187
S16E141	-3.32245	1.2e-05
S16E145	-2.33254	0.000142
S16E167	-0.494114	0.504684
S16E178	0.487032	0.279058
S16E179	0.533035	0.027872
S16W039	-0.854402	0.042833
S16W040	-0.596126	0.009976
S16W180	-0.559734	0.042522
S17E036	-9.34076	6e-06
S17E037	-2.53039	0.236628
S17E038	-3.62544	0.000291
S17E043	-1.57965	0.083554
S17E044	0.688533	0.4113
S17E049	0	0
S17E122	-2.45027	0.005773
S17E123	-10.7012	3e-06
S17E139	-9.43804	7e-06
S17E140	-5.60143	0
S17E141	-0.430041	0.550243
S17E145	-0.868161	0.000541
S17E146	-1.51219	2e-06
S17E177	0.738043	0.250528
S17E178	-0.084385	0.75361
S17W040	-7.13945	3.6e-05
S18E035	-1.88724	0.091571
S18E036	-9.88725	0.000698
S18E044	-1.3795	0.240771
S18E121	0.251396	0.72427
S18E122	-3.43679	0.013261
S18E145	-0.827516	2e-06
S18E146	-2.78891	0.000828
S18E177	-0.026734	0.754101
S18E178	0.356682	0.5152
S18W040	-1.54236	0.001728
S19E034	17.6832	0.00078
S19E035	-2.30914	0.002654
S19E044	-5.74141	0.001459
S19E119	-0.678304	0.363258
S19E146	-8.68648	2e-06
S19E147	-2.57955	0.001898
S19E148	-2.90219	0.009576
S19W040	-0.781597	0.039135
S19W041	-1.23695	0.265768
S20E034	-18.7116	8e-05
S20E035	-0.218843	0.879736
S20E043	-4.1898	0.001812
S20E044	-3.53859	0.00688
S20E116	-0.039326	0.974054
S20E117	0.616226	0.426105
S20E118	-0.236312	0.757384
S20E119	0.91571	0.495602
S20E148	-1.87905	0.008778
S20E149	-0.697064	0.323058
S20E163	-0.548721	0.565289
S20E164	0.819654	0.260039
S20E165	-0.156281	0.495133
S20W041	0.988991	0.38804
S21E034	-9.04257	5.3e-05
S21E035	-6.62547	4.2e-05
S21E043	-6.61032	0.000115
S21E113	1.89195	0.076418
S21E114	-1.15963	0.130098
S21E115	-0.274361	0.497812
S21E116	-0.344472	0.532056
S21E148	-1.53196	0.171451
S21E149	-0.744519	0.51401
S21E164	-1.94444	0.085484
S21E165	0.861799	0.086015
S21E166	0.316487	0.693486
S21W041	0.288735	0.241913
S21W042	-0.280115	0.906423
S22E035	-3.8761	0.004671
S22E043	-0.383573	0.629593
S22E114	-2.89866	0.070603
S22E149	-3.21292	0.408906
S22E150	1.54659	0.350945
S22E166	0.59303	0.207115
S22E167	-0.132861	0.806994
S22W042	1.59552	0.415054
S22W043	-0.545727	0.463643
S22W044	-0.442381	0.483189
S22W045	-0.378537	0.039189
S23E035	-0.800271	0.029949
S23E043	-0.435417	0.247639
S23E150	-1.5026	0.281008
S23E151	1.28136	0.631028
S23W044	-0.243151	0.746282
S23W045	0.147773	0.821462
S23W046	-1.0704	0.113835
S23W047	1.03317	0.013377
S24E044	-0.643713	0.233414
S24E113	-0.953611	0.429604
S24E151	1.09155	0.514244
S24E152	-1.24792	0.108929
S24W047	-0.12747	0.51294
S24W048	0.221652	0.501567
S24W049	2.9125	0.006351
S25E032	1.53643	0.226226
S25E044	-1.8435	0.066189
S25E113	-1.00311	0.08696
S25E152	2.0004	0.207691
S25E153	0.748937	0.04473
S25W048	-0.787249	0.03465
S25W049	-2.00462	0.04161
S26E032	-11.7853	0.000163
S26E113	-1.75801	0.011549
S26E153	0.344347	0.728299
S26W049	-0.954057	0.341532
S27E032	0	0
S27E153	1.19781	0.256342
S27W049	-0.102826	0.925
S28E031	0.761332	0.547058
S28E032	1.21839	0.106092
S28E114	0	0
S28E153	0.371944	0.088696
S29E030	0	0
S29E031	0.277097	0.627222
S29E114	0	0
S29E153	1.80489	0.00032
S30E152	-0.705429	0.112354
S30E153	0.417726	0.596924
S31E029	-1.37886	0.106334
S31E030	-0.065263	0.378526
S31E152	0.542205	0.261231
S32E027	-1.5563	0.147174
S32E028	-0.245288	0.122043
S32E029	0	0
S32E133	-1.18615	0.018343
S32E134	-1.73874	0.05537
S32E137	-1.40844	0.160986
S32E151	-3.2641	0.000883
S32E152	-0.587063	0.30849
S33E027	-2.36021	0.025391
S33E134	-0.74268	0.001953
S33E136	-0.241058	0.874679
S33E137	8.78279	0.015308
S33E138	5.79568	0.012649
S33E150	0	0
S33E151	-0.871905	0.000578
S34E136	-1.87843	0.034474
S34E137	-1.84873	0.15317
S34E138	1.07538	0.029284
S34E150	-0.103805	0.534077
S34E151	-1.85859	0.000814
S34E172	27.8283	0.00055
S34E173	5.93901	0.003
S35E139	0.254572	0.104201
S35E150	0.14007	0.518581
S35E173	-2.59005	0.012907
S35E174	0.224563	0.643354
S36E149	0.345722	0.321433
S36E150	0.125224	0.320063
S36E174	1.59817	0.327575
S36E175	3.914	0.000121
S37E174	0.545341	0.401426
S37E175	1.82119	0.120463
S37E176	1.17199	0.007143
S38E143	0.50805	0.005049
S38E144	-0.14366	0.367038
S38E145	0.695839	0.015493
S38E146	0.54646	0.537305
S38E177	0.611807	0.165216

## Sheet: fig3b
OBJECTID	NAME	FENAME	SOC	ID1	Slope	P
4	UNITED STATES	United States Of America	USA	4	-3.48211	0.04989
7	BAHAMAS	Commonwealth of the Bahamas	BHS	7	-8.91188	0.006204
9	CUBA	Republic of Cuba	CUB	9	-6.94826	2.9e-05
10	MEXICO	United States of Mexico	MEX	10	-6.32308	0.008209
12	HAITI	Republic of Haiti	HTI	12	-3.78902	4.5e-05
15	DOMINICAN REPUBLIC	Dominican Republic	DOM	15	-1.55368	0.000353
18	JAMAICA	Jamaica	JAM	18	-3.0664	0.015924
22	BELIZE	Belize	BLZ	22	-6.27872	0.003859
30	HONDURAS	Republic of Honduras	HND	30	-8.06949	0.049326
37	TRINIDAD AND TOBAGO	Republic of Trinidad and Tobago	TTO	37	5.84267	1e-06
47	PAPUA NEW GUINEA	Independent State of Papua New Guinea	PNG	47	-0.480984	0.045523
50	AUSTRALIA	Commonwealth of Australia	AUS	50	-3.7712	0.00019
72	NEW ZEALAND	New Zealand	NZL	72	2.57912	0
83	SUDAN	Republic of the Sudan	SDN	83	-5.63375	1e-06
87	GAMBIA	Republic of the Gambia	GMB	87	-5.63039	0.002262
89	ERITREA	State of Eritrea	ERI	89	-2.58112	0.008533
90	GUINEA-BISSAU	Republic of Guinea-Bissau	GNB	90	-10.5203	0.004538
92	GUINEA	Republic of Guinea	GIN	92	-14.4543	0.001885
94	NIGERIA	Federal Republic of Nigeria	NGA	94	-15.2006	0.000527
95	COTE D’IVOIRE	Republic of Cote d’Ivoire	CIV	95	-2.00176	0.002707
108	SOMALIA	Somalia Republic	SOM	108	-0.898173	0.000104
110	KENYA	Republic of Kenya	KEN	110	-1.25063	0.034395
113	TANZANIA	United Republic of Tanzania	TZA	113	-2.41349	0.000694
119	MADAGASCAR	Republic of Madagascar	MDG	119	-2.01826	0.000267
120	MOZAMBIQUE	Republic of Mozambique	MOZ	120	-5.24184	0.00055
128	SOUTH AFRICA	Republic of South Africa	ZAF	128	1.40349	4.6e-05
133	VENEZUELA	Republic of Venezuela	VEN	133	2.9913	0.005863
135	SURINAME	Republic of Suriname	SUR	135	11.54	0.000635
136	FRENCH GUIANA	French Guiana	GUF	136	14.0239	0.000183
137	ECUADOR	Republic of Ecuador	ECU	137	-7.58791	0.017097
208	BRUNEI	Brunei Darussalam	BRN	208	2.92895	0.001166
209	EAST TIMOR	East Timor	TMP	209	0.925495	0.022637
215	QATAR	State of Qatar	QAT	215	3.36738	0.031553
219	IRAN	Islamic Republic of Iran	IRN	219	-7.99816	0.00208
220	PAKISTAN	Islamic Republic of Pakistan	PAK	220	-26.9081	0.002417
222	YEMEN	Republic of Yemen	YEM	222	-2.57708	0.004024
223	BANGLADESH	People	BGD	223	44.1036	0.002067
227	CAMBODIA	Kingdom of Cambodia	KHM	227	-4.52654	0.004351
228	SRILANKA	Democratic Socialist Republic of Sri Lan	LKA	228	-10.2882	0.009941
231	SAUDI ARABIA	Kingdom of Saudi Arabia	SAU	231	-6.01624	0.005603
232	MYANMAR	Union of Myanmar	MMR	232	-17.1099	0
235	UNITED ARAB EMIRATES	United Arab Emirates	ARE	235	-3.23282	0.038473
238	INDONESIA	Republic of Indonesia	IDN	238	-8.39396	2.7e-05
246	VIET NAM	Socialist Republic of Viet Nam	VNM	246	-5.26112	0.003146

## Sheet: fig3c-g
Year	Asia	Africa	Americas	Oceania	Global
1996	2514.08	3980.11	2460.29	1136.86	2122.07
2007	2471.39	3967.42	2436	1135.83	2093.96
2008	2456.96	3940.35	2423.88	1132.03	2074.52
2009	2467.77	3949.63	2426.45	1134.1	2073.74
2010	2469.44	3953.84	2420.87	1132.64	2067.13
2015	2456.6	3945.13	2410.83	1130.76	2062.03
2016	2458.27	3926.94	2408.77	1128.51	2060.57
2017	2477.95	3925.27	2419.44	1131.47	2065.04
2018	2476.51	3922.45	2432.46	1133.96	2068.01
2019	2461.31	3921	2432.71	1136.23	2067.72
2020	2426.37	3900.52	2427.43	1126.2	2058.96

## Sheet: fig4
tile	REALM	MCPI Change	K
N00E008	Tropical Atlantic	-288.797	-5.59091
N00E009	Tropical Atlantic	-313.024	-5.90181
N00E041	Western Indo-Pacific	-5.01147	-1.9631
N00E042	Western Indo-Pacific	-9.88469	-5.66621
N00E103	Central Indo-Pacific	208.224	4.28283
N00E104	Central Indo-Pacific	-42.852	-5.91208
N00E109	Central Indo-Pacific	-73.667	-0.880637
N00E116	Central Indo-Pacific	-40.0864	-1.17932
N00E117	Central Indo-Pacific	-99.4422	-3.18767
N00E119	Central Indo-Pacific	16.2109	1.12198
N00E120	Central Indo-Pacific	-55.1601	-7.23624
N00E121	Central Indo-Pacific	-2.54801	-0.123182
N00E122	Central Indo-Pacific	-98.3782	-4.25289
N00E123	Central Indo-Pacific	-136.549	-5.28385
N00E127	Central Indo-Pacific	-0.451737	-0.0854727
N00E128	Central Indo-Pacific	0.00414267	0.000292494
N00E130	Central Indo-Pacific	3.55616	0.888677
N00E131	Central Indo-Pacific	-7.6608	-0.231704
N00W047	Tropical Atlantic	28.1999	0.375858
N00W048	Tropical Atlantic	5.44329	0.071591
N00W049	Tropical Atlantic	6.43539	0.156772
N00W050	Tropical Atlantic	68.4985	16.3936
N00W051	Tropical Atlantic	-73.9757	-6.45232
N00W081	Tropical Eastern Pacific	14.6506	17.7486
N01E009	Tropical Atlantic	-104.442	-1.779
N01E098	Western Indo-Pacific	-10.4612	-0.516093
N01E099	Western Indo-Pacific	2.46621	0.244239
N01E102	Central Indo-Pacific	133.665	4.17185
N01E103	Central Indo-Pacific	-34.1493	-0.700879
N01E104	Central Indo-Pacific	-94.9529	-7.30257
N01E109	Central Indo-Pacific	104.437	67.6085
N01E117	Central Indo-Pacific	-1.79505	-0.0461502
N01E118	Central Indo-Pacific	-11.3567	-0.605589
N01E119	Central Indo-Pacific	53.9055	4.64277
N01E120	Central Indo-Pacific	-96.1074	-5.12578
N01E121	Central Indo-Pacific	-151.526	-8.07338
N01E122	Central Indo-Pacific	-70.4513	-3.87265
N01E123	Central Indo-Pacific	-20.8617	-2.2056
N01E124	Central Indo-Pacific	-1.2918	-0.0882109
N01E127	Central Indo-Pacific	-2.51027	-0.169588
N01E128	Central Indo-Pacific	-3.16926	-0.183401
N01W050	Tropical Atlantic	-133.052	-7.88686
N01W051	Tropical Atlantic	-190.021	-6.50005
N01W080	Tropical Eastern Pacific	79.4827	20.539
N01W081	Tropical Eastern Pacific	25.1873	4.71988
N02E009	Tropical Atlantic	-187.725	-4.69591
N02E098	Western Indo-Pacific	-13.2807	-0.887759
N02E101	Central Indo-Pacific	-75.7218	-3.99909
N02E102	Central Indo-Pacific	97.0235	6.17633
N02E103	Central Indo-Pacific	-166.556	-3.47417
N02E104	Central Indo-Pacific	19.6376	0.36422
N02E108	Central Indo-Pacific	37.9755	37.4119
N02E109	Central Indo-Pacific	-40.231	-0.817398
N02E110	Central Indo-Pacific	-75.809	-1.5199
N02E111	Central Indo-Pacific	1.21562	0.0552178
N02E117	Central Indo-Pacific	6.50943	0.100077
N02E118	Central Indo-Pacific	7.56745	0.209772
N02E120	Central Indo-Pacific	-43.5282	-6.41616
N02E121	Central Indo-Pacific	-28.4026	-2.18339
N02E122	Central Indo-Pacific	3.09311	0.329857
N02E124	Central Indo-Pacific	49.0776	3.6476
N02E125	Central Indo-Pacific	-56.1355	-2.956
N02E127	Central Indo-Pacific	5.63758	0.273084
N02E128	Central Indo-Pacific	2.9453	0.236031
N02W050	Tropical Atlantic	69.3175	1.51797
N02W051	Tropical Atlantic	-2.94165	-0.0403237
N02W079	Tropical Eastern Pacific	78.6018	1.26795
N02W080	Tropical Eastern Pacific	12.7137	1.14012
N03E009	Tropical Atlantic	-38.0377	-2.69803
N03E097	Western Indo-Pacific	-11.6914	-3.66899
N03E099	Central Indo-Pacific	9.33218	0.77374
N03E100	Central Indo-Pacific	38.4111	2.81923
N03E101	Central Indo-Pacific	-64.5303	-3.01993
N03E102	Central Indo-Pacific	56.0838	12.5732
N03E103	Central Indo-Pacific	-21.6877	-2.30464
N03E111	Central Indo-Pacific	18.0978	0.244408
N03E117	Central Indo-Pacific	-134.352	-1.98513
N03E118	Central Indo-Pacific	11.3747	0.620705
N03W051	Tropical Atlantic	-27.8174	-0.950456
N03W052	Tropical Atlantic	-2.2973	-0.516148
N03W078	Tropical Eastern Pacific	7.4589	0.152329
N03W079	Tropical Eastern Pacific	56.5648	0.802033
N04E009	Tropical Atlantic	127.668	3.59874
N04E098	Central Indo-Pacific	76.2889	10.3636
N04E099	Central Indo-Pacific	-1.14986	-0.348991
N04E100	Central Indo-Pacific	11.5419	8.64596
N04E101	Central Indo-Pacific	-26.5135	-3.04875
N04E103	Central Indo-Pacific	-48.3659	-3.78142
N04E113	Central Indo-Pacific	-6.81184	-0.678481
N04E117	Central Indo-Pacific	-122.593	-1.99555
N04W052	Tropical Atlantic	-31.8659	-1.81487
N04W078	Tropical Eastern Pacific	5.72964	0.126858
N05E005	Tropical Atlantic	-346.494	-6.44845
N05E006	Tropical Atlantic	-375.655	-7.06726
N05E007	Tropical Atlantic	-305.447	-7.48949
N05E008	Tropical Atlantic	-21.2566	-0.650327
N05E009	Tropical Atlantic	-8.47227	-0.325055
N05E097	Central Indo-Pacific	-53.6952	-6.69394
N05E098	Central Indo-Pacific	23.7098	2.95984
N05E100	Central Indo-Pacific	-46.3684	-0.771069
N05E103	Central Indo-Pacific	-33.4817	-3.2691
N05E114	Central Indo-Pacific	6.53401	0.447625
N05E115	Central Indo-Pacific	-4.33066	-0.0726269
N05E117	Central Indo-Pacific	15.2504	0.18846
N05E118	Central Indo-Pacific	-9.40527	-0.233267
N05W002	Tropical Atlantic	-42.0681	-8.23877
N05W003	Tropical Atlantic	-28.9237	-3.95594
N05W007	Tropical Atlantic	-38.3879	-5.67533
N05W008	Tropical Atlantic	-194.652	-7.92674
N05W009	Tropical Atlantic	-105.234	-8.11359
N05W010	Tropical Atlantic	-58.1383	-8.31121
N05W052	Tropical Atlantic	76.3684	1.12154
N05W053	Tropical Atlantic	31.8618	0.687164
N05W078	Tropical Eastern Pacific	21.6842	0.522872
N06E000	Tropical Atlantic	-15.0757	-8.26777
N06E004	Tropical Atlantic	-39.5453	-6.70064
N06E005	Tropical Atlantic	-457.841	-6.98139
N06E008	Tropical Atlantic	-27.5845	-5.95182
N06E097	Central Indo-Pacific	-6.27699	-8.05329
N06E100	Central Indo-Pacific	0.473442	0.0840301
N06E102	Central Indo-Pacific	-21.9108	-4.98424
N06E103	Central Indo-Pacific	-16.1065	-3.86774
N06E115	Central Indo-Pacific	-9.66355	-0.128856
N06E116	Central Indo-Pacific	8.06093	0.82912
N06E117	Central Indo-Pacific	-9.54668	-0.12573
N06E118	Central Indo-Pacific	-31.9528	-0.408938
N06E119	Central Indo-Pacific	-32.589	-1.22629
N06W001	Tropical Atlantic	-17.7895	-8.31431
N06W002	Tropical Atlantic	-56.8749	-8.23843
N06W003	Tropical Atlantic	-3.33519	-0.26849
N06W004	Tropical Atlantic	-88.5389	-5.89249
N06W005	Tropical Atlantic	-22.8231	-4.71506
N06W006	Tropical Atlantic	-48.7793	-6.88337
N06W009	Tropical Atlantic	-5.84849	-7.36546
N06W010	Tropical Atlantic	-82.8048	-7.97825
N06W011	Tropical Atlantic	-56.2969	-7.80313
N06W053	Tropical Atlantic	-0.435124	-0.0185373
N06W054	Tropical Atlantic	97.4736	2.76156
N06W055	Tropical Atlantic	154.663	6.32549
N06W056	Tropical Atlantic	32.916	0.62082
N06W057	Tropical Atlantic	31.1861	3.02924
N06W058	Tropical Atlantic	129.174	32.5328
N06W078	Tropical Eastern Pacific	7.25566	0.292143
N07E001	Tropical Atlantic	-12.6326	-8.02881
N07E002	Tropical Atlantic	-10.8973	-8.30777
N07E003	Tropical Atlantic	-129.289	-8.11652
N07E004	Tropical Atlantic	-36.8064	-7.89845
N07E005	Tropical Atlantic	-1.83717	-0.157811
N07E080	Western Indo-Pacific	-42.0371	-5.38168
N07E081	Western Indo-Pacific	-14.7369	-7.44986
N07E099	Central Indo-Pacific	223.348	7.00614
N07E100	Central Indo-Pacific	-148.361	-5.89609
N07E101	Central Indo-Pacific	-38.3354	-5.21658
N07E102	Central Indo-Pacific	-6.29615	-3.7134
N07E116	Central Indo-Pacific	12.0036	0.432536
N07E117	Central Indo-Pacific	3.40231	0.0470433
N07E118	Central Indo-Pacific	-57.1426	-1.40405
N07E122	Central Indo-Pacific	-73.0315	-7.22558
N07E124	Central Indo-Pacific	52.097	16.834
N07E126	Central Indo-Pacific	-50.2165	-8.08603
N07W011	Tropical Atlantic	-84.4574	-8.09344
N07W012	Tropical Atlantic	-66.614	-7.5242
N07W058	Tropical Atlantic	-14.9554	-5.86825
N07W059	Tropical Atlantic	50.4909	45.4239
N07W078	Tropical Eastern Pacific	4.75125	0.573251
N08E079	Western Indo-Pacific	-7.16564	-6.76824
N08E081	Western Indo-Pacific	-20.3185	-8.2096
N08E098	Western Indo-Pacific	53.5369	8.35584
N08E099	Central Indo-Pacific	326.667	10.5215
N08E100	Central Indo-Pacific	-1.35018	-8.31798
N08E116	Central Indo-Pacific	3.67563	0.388219
N08E117	Central Indo-Pacific	13.328	0.344315
N08E122	Central Indo-Pacific	-168.958	-7.72869
N08E123	Central Indo-Pacific	-43.1814	-5.95325
N08E124	Central Indo-Pacific	5.17905	5.483
N08E126	Central Indo-Pacific	-70.9345	-4.20425
N08W012	Tropical Atlantic	-150.415	-7.7198
N08W013	Tropical Atlantic	-428.028	-7.60471
N08W014	Tropical Atlantic	-24.1821	-8.33333
N08W059	Tropical Atlantic	-14.7388	-0.858105
N08W060	Tropical Atlantic	-33.1502	-8.29309
N08W077	Tropical Atlantic	-69.4617	-3.37583
N08W078	Tropical Eastern Pacific	-109.02	-5.81874
N08W079	Tropical Eastern Pacific	-7.42881	-0.228248
N08W081	Tropical Eastern Pacific	-13.5112	-0.335123
N08W082	Tropical Eastern Pacific	2.36358	0.03155
N09E076	Western Indo-Pacific	-48.7275	-7.98214
N09E077	Western Indo-Pacific	0.390703	0.461967
N09E078	Western Indo-Pacific	-0.383337	-6.33089
N09E079	Western Indo-Pacific	-0.570777	-2.34706
N09E080	Western Indo-Pacific	-11.5858	-7.32843
N09E081	Western Indo-Pacific	-25.4827	-7.47621
N09E098	Western Indo-Pacific	237.738	5.99069
N09E099	Central Indo-Pacific	-9.35154	-0.838605
N09E100	Central Indo-Pacific	-62.3006	-6.47263
N09E104	Central Indo-Pacific	43.3376	49.8616
N09E105	Central Indo-Pacific	10.2302	2.15099
N09E117	Central Indo-Pacific	7.3586	0.213513
N09E118	Central Indo-Pacific	-35.6789	-5.96541
N09E122	Central Indo-Pacific	-20.2849	-7.12497
N09E123	Central Indo-Pacific	-67.7071	-7.10664
N09E124	Central Indo-Pacific	-30.8498	-6.26575
N09E126	Central Indo-Pacific	-95.5972	-3.99877
N09W013	Tropical Atlantic	-244.605	-7.56647
N09W014	Tropical Atlantic	-340.298	-8.17383
N09W060	Tropical Atlantic	-13.8121	-0.366397
N09W061	Tropical Atlantic	22.5394	0.749662
N09W077	Tropical Atlantic	230.556	12.8226
N09W078	Tropical Atlantic	47.0297	0.89151
N09W079	Tropical Eastern Pacific	-10.8728	-0.13957
N09W080	Tropical Eastern Pacific	-73.2163	-1.26255
N09W081	Tropical Eastern Pacific	-22.7143	-0.645296
N09W082	Tropical Eastern Pacific	8.0572	0.167214
N09W083	Tropical Eastern Pacific	-21.7194	-0.381373
N09W084	Tropical Eastern Pacific	18.9106	0.412616
N10E076	Western Indo-Pacific	-5.77028	-5.6416
N10E078	Western Indo-Pacific	-2.48583	-8.23424
N10E079	Western Indo-Pacific	-0.767484	-8.10514
N10E080	Western Indo-Pacific	-5.18659	-7.45769
N10E098	Western Indo-Pacific	334.604	18.8617
N10E099	Central Indo-Pacific	-19.3996	-2.48127
N10E104	Central Indo-Pacific	-0.623522	-4.37408
N10E105	Central Indo-Pacific	-5.78186	-5.97222
N10E106	Central Indo-Pacific	10.6183	19.619
N10E117	Central Indo-Pacific	-10.7356	-0.674973
N10E118	Central Indo-Pacific	-34.0818	-2.95143
N10E122	Central Indo-Pacific	-32.0248	-6.66701
N10E123	Central Indo-Pacific	-26.7802	-6.51683
N10E124	Central Indo-Pacific	-138.915	-7.06866
N10E125	Central Indo-Pacific	-95.3106	-4.57457
N10E126	Central Indo-Pacific	-74.7629	-5.20092
N10W014	Tropical Atlantic	-307.486	-7.99785
N10W015	Tropical Atlantic	-10.711	-8.02274
N10W061	Tropical Atlantic	-0.800631	-0.0227854
N10W062	Tropical Atlantic	23.9913	0.383373
N10W063	Tropical Atlantic	15.79	0.196778
N10W072	Tropical Atlantic	-25.5742	-6.58363
N10W073	Tropical Atlantic	-23.2358	-8.32339
N10W076	Tropical Atlantic	102.419	3.85117
N10W077	Tropical Atlantic	-13.4005	-5.85916
N10W078	Tropical Atlantic	4.5023	0.308345
N10W079	Tropical Atlantic	-39.5647	-3.1856
N10W080	Tropical Atlantic	-7.10168	-0.14088
N10W082	Tropical Atlantic	-2.42482	-0.832672
N10W083	Tropical Atlantic	-20.4708	-3.61022
N10W084	Tropical Eastern Pacific	19.1078	2.09176
N10W085	Tropical Eastern Pacific	10.8087	0.474316
N10W086	Tropical Eastern Pacific	9.50701	0.684438
N11E045	Western Indo-Pacific	-25.1252	-7.49586
N11E076	Western Indo-Pacific	-9.3577	-7.16071
N11E079	Western Indo-Pacific	-7.00487	-8.32163
N11E098	Western Indo-Pacific	211.1	7.16399
N11E099	Central Indo-Pacific	-52.322	-2.89206
N11E103	Central Indo-Pacific	-62.1669	-5.63011
N11E104	Central Indo-Pacific	-11.0296	-7.55032
N11E106	Central Indo-Pacific	29.4558	2.26091
N11E107	Central Indo-Pacific	-10.8278	-6.41797
N11E118	Central Indo-Pacific	3.56947	0.253089
N11E119	Central Indo-Pacific	-65.8987	-2.48692
N11E121	Central Indo-Pacific	-5.10137	-5.31748
N11E122	Central Indo-Pacific	-1.66181	-4.48334
N11E123	Central Indo-Pacific	-20.6776	-7.88523
N11E124	Central Indo-Pacific	-52.4195	-6.83508
N11E125	Central Indo-Pacific	-49.3802	-4.84115
N11W014	Tropical Atlantic	-197.545	-8.05083
N11W015	Tropical Atlantic	-143.231	-7.50334
N11W016	Tropical Atlantic	-101.013	-7.45511
N11W062	Tropical Atlantic	8.83815	0.155104
N11W063	Tropical Atlantic	7.70153	0.0877451
N11W064	Tropical Atlantic	10.5713	0.179159
N11W065	Tropical Atlantic	-5.99967	-1.74508
N11W066	Tropical Atlantic	-14.241	-0.982256
N11W067	Tropical Atlantic	4.22427	0.275385
N11W068	Tropical Atlantic	-58.7316	-8.24011
N11W069	Tropical Atlantic	-54.4667	-8.00675
N11W072	Tropical Atlantic	33.289	3.76737
N11W075	Tropical Atlantic	-99.6719	-6.5756
N11W076	Tropical Atlantic	-82.4457	-6.79425
N11W085	Tropical Eastern Pacific	-16.3565	-0.790499
N11W086	Tropical Eastern Pacific	-61.1303	-1.25424
N12E043	Western Indo-Pacific	-8.37443	-8.31092
N12E075	Western Indo-Pacific	-14.4043	-5.86093
N12E079	Western Indo-Pacific	-4.35657	-8.26255
N12E098	Western Indo-Pacific	-59.8472	-1.02114
N12E099	Central Indo-Pacific	-12.0254	-7.64796
N12E102	Central Indo-Pacific	-70.766	-6.11925
N12E103	Central Indo-Pacific	-75.7755	-2.79931
N12E119	Central Indo-Pacific	-62.7486	-3.36744
N12E121	Central Indo-Pacific	-12.4541	-8.32219
N12E122	Central Indo-Pacific	-12.3267	-6.73975
N12E123	Central Indo-Pacific	-34.2958	-7.79882
N12E124	Central Indo-Pacific	-84.415	-6.33197
N12E125	Central Indo-Pacific	-64.2913	-5.8567
N12W015	Tropical Atlantic	-270.41	-8.00094
N12W016	Tropical Atlantic	-140.516	-7.64883
N12W017	Tropical Atlantic	-79.0859	-7.84887
N12W065	Tropical Atlantic	9.81476	176.513
N12W069	Tropical Atlantic	-49.9184	-8.2738
N12W070	Tropical Atlantic	-3.84659	-8.32437
N12W071	Tropical Atlantic	-1.50492	-8.31868
N12W072	Tropical Atlantic	-52.8664	-5.05756
N12W075	Tropical Atlantic	-199.431	-5.59812
N12W084	Tropical Atlantic	-19.9761	-2.08149
N12W086	Tropical Eastern Pacific	-50.3726	-6.76857
N12W087	Tropical Eastern Pacific	-18.8399	-7.66088
N13E043	Western Indo-Pacific	-0.65302	-7.95012
N13E074	Western Indo-Pacific	1.61901	4.38315
N13E075	Western Indo-Pacific	-24.7868	-6.44496
N13E098	Western Indo-Pacific	-37.6952	-1.0078
N13E099	Central Indo-Pacific	19.223	116.192
N13E100	Central Indo-Pacific	-8.1225	-7.89871
N13E101	Central Indo-Pacific	-18.7098	-7.10373
N13E102	Central Indo-Pacific	-67.4287	-5.67937
N13E120	Central Indo-Pacific	1.20365	0
N13E121	Central Indo-Pacific	-7.07568	-5.12278
N13E123	Central Indo-Pacific	-35.6184	-7.53058
N13E124	Central Indo-Pacific	-62.8382	-6.24745
N13E125	Central Indo-Pacific	-93.0135	-4.96661
N13W016	Tropical Atlantic	-192.87	-8.03974
N13W017	Tropical Atlantic	-132.464	-8.16156
N13W070	Tropical Atlantic	-5.31942	-8.17432
N13W072	Tropical Atlantic	-4.9688	-8.33333
N13W084	Tropical Atlantic	49.7018	4.38174
N13W087	Tropical Eastern Pacific	-112.77	-6.49806
N13W088	Tropical Eastern Pacific	-195.737	-5.63158
N14E074	Western Indo-Pacific	-1.49646	-3.05269
N14E098	Western Indo-Pacific	19.2402	4.81654
N14E099	Central Indo-Pacific	48.6625	23.2135
N14E100	Central Indo-Pacific	-4.60305	-7.38855
N14E101	Central Indo-Pacific	17.6325	64.4093
N14E120	Central Indo-Pacific	-15.9405	-6.40895
N14E121	Central Indo-Pacific	-48.4925	-7.08765
N14E122	Central Indo-Pacific	-36.0947	-7.48829
N14E123	Central Indo-Pacific	-68.8708	-6.52223
N14E124	Central Indo-Pacific	-18.4986	-4.10761
N14W017	Tropical Atlantic	-106.976	-8.32542
N14W084	Tropical Atlantic	-134.362	-4.46505
N14W088	Tropical Eastern Pacific	-136.613	-3.66916
N14W089	Tropical Eastern Pacific	-0.827133	-0.0153593
N14W090	Tropical Eastern Pacific	-54.972	-4.70544
N14W091	Tropical Eastern Pacific	-101.947	-4.7734
N14W092	Tropical Eastern Pacific	-69.1157	-6.41508
N15E040	Western Indo-Pacific	-1.99465	-8.32339
N15E074	Western Indo-Pacific	-0.523727	-0.797211
N15E097	Western Indo-Pacific	56.874	5.77441
N15E098	Western Indo-Pacific	-57	-3.35795
N15E120	Central Indo-Pacific	-13.7281	-8.05827
N15E121	Central Indo-Pacific	-74.8659	-5.4357
N15E122	Central Indo-Pacific	-57.2375	-6.22555
N15E123	Central Indo-Pacific	-29.1547	-6.17873
N15W017	Tropical Atlantic	-43.0453	-8.33295
N15W018	Tropical Atlantic	-4.88743	-8.29288
N15W084	Tropical Atlantic	-40.1523	-1.33075
N15W092	Tropical Eastern Pacific	-25.9229	-5.70783
N15W093	Tropical Eastern Pacific	0	0
N16E040	Western Indo-Pacific	-9.13126	-8.329
N16E073	Western Indo-Pacific	-19.6065	-6.02044
N16E074	Western Indo-Pacific	-28.297	-5.09677
N16E080	Western Indo-Pacific	-36.7889	-8.20924
N16E081	Western Indo-Pacific	-6.95962	-8.32594
N16E094	Western Indo-Pacific	-60.3049	-7.14444
N16E095	Western Indo-Pacific	-179.416	-7.64527
N16E097	Western Indo-Pacific	-9.71207	-6.31625
N16E119	Central Indo-Pacific	-29.0997	-7.64004
N16E120	Central Indo-Pacific	-5.67993	-5.58588
N16E121	Central Indo-Pacific	-181.97	-6.43237
N16W017	Tropical Atlantic	-0.14086	-8.32599
N16W084	Tropical Atlantic	-134.518	-5.49119
N16W085	Tropical Atlantic	-44.0372	-1.969
N16W086	Tropical Atlantic	-224.563	-6.34399
N16W087	Tropical Atlantic	-3.52364	-0.886785
N16W088	Tropical Atlantic	0.997912	0.0646226
N16W089	Tropical Atlantic	-0.501384	-0.0640435
N16W093	Tropical Eastern Pacific	7.01836	0.112306
N16W094	Tropical Eastern Pacific	-60.6887	-2.87937
N16W096	Tropical Eastern Pacific	-10.399	-7.74524
N16W097	Tropical Eastern Pacific	-81.0259	-7.84166
N16W098	Tropical Eastern Pacific	-22.1935	-5.15412
N17E039	Western Indo-Pacific	-1.74116	-8.33182
N17E073	Western Indo-Pacific	-8.31768	-2.70283
N17E081	Western Indo-Pacific	-12.2274	-8.30325
N17E082	Western Indo-Pacific	-21.8222	-4.45783
N17E094	Western Indo-Pacific	-10.7802	-4.73177
N17E095	Western Indo-Pacific	-102.869	-7.90481
N17E096	Western Indo-Pacific	-1.94943	-7.1347
N17E097	Western Indo-Pacific	0.679284	2.25788
N17E119	Central Indo-Pacific	-15.5444	-7.94114
N17E120	Central Indo-Pacific	-22.4121	-8.13961
N17E122	Central Indo-Pacific	-7.14653	-1.1446
N17W017	Tropical Atlantic	-0.23281	-8.33333
N17W086	Tropical Atlantic	-5.31476	-0.159253
N17W087	Tropical Atlantic	2.01324	0.49991
N17W089	Tropical Atlantic	-77.5119	-7.51427
N17W094	Tropical Eastern Pacific	-16.1111	-7.82247
N17W095	Tropical Eastern Pacific	-21.2435	-7.52683
N17W096	Tropical Eastern Pacific	-7.63672	-8.146
N17W098	Tropical Eastern Pacific	-31.1294	-5.82345
N17W099	Tropical Eastern Pacific	-23.1874	-6.30712
N17W100	Tropical Eastern Pacific	-15.5473	-7.3146
N17W101	Tropical Eastern Pacific	-65.0688	-7.59009
N18E073	Western Indo-Pacific	-17.7927	-4.07065
N18E094	Western Indo-Pacific	-60.3281	-6.75557
N18E106	Central Indo-Pacific	-6.38569	-8.23584
N18E122	Central Indo-Pacific	-54.9239	-4.6644
N18W066	Tropical Atlantic	-87.0259	-7.91419
N18W067	Tropical Atlantic	-15.2604	-8.23231
N18W068	Tropical Atlantic	-8.46622	-6.5575
N18W072	Tropical Atlantic	-102.549	-6.9038
N18W077	Tropical Atlantic	-113.049	-7.567
N18W078	Tropical Atlantic	-69.9892	-7.89574
N18W088	Tropical Atlantic	-12.9912	-8.04743
N18W089	Tropical Atlantic	-79.2366	-7.8373
N18W101	Tropical Eastern Pacific	-19.244	-5.56897
N18W102	Tropical Eastern Pacific	-43.7429	-6.46981
N18W103	Tropical Eastern Pacific	-90.5194	-7.18311
N19E038	Western Indo-Pacific	-1.57067	-8.3314
N19E072	Western Indo-Pacific	-8.07193	-7.15594
N19E073	Western Indo-Pacific	-8.89188	-7.29709
N19E093	Western Indo-Pacific	-2.70476	-5.20844
N19E094	Western Indo-Pacific	6.88876	3.45615
N19E105	Central Indo-Pacific	-5.29598	-8.045
N19E109	Central Indo-Pacific	-18.0133	-6.66717
N19E121	Central Indo-Pacific	-65.61	-5.07928
N19E122	Central Indo-Pacific	-64.709	-6.03215
N19W066	Tropical Atlantic	-139.401	-8.09418
N19W067	Tropical Atlantic	-28.6704	-8.29327
N19W068	Tropical Atlantic	-9.22799	-4.95566
N19W069	Tropical Atlantic	-37.924	-7.32095
N19W070	Tropical Atlantic	-76.1158	-7.50915
N19W071	Tropical Atlantic	-9.11812	-6.69724
N19W072	Tropical Atlantic	-31.9543	-7.51403
N19W073	Tropical Atlantic	-11.4379	-7.90876
N19W074	Tropical Atlantic	-24.8723	-8.08257
N19W075	Tropical Atlantic	-60.8115	-8.33257
N19W078	Tropical Atlantic	-85.9951	-8.08792
N19W079	Tropical Atlantic	-121.423	-7.85902
N19W088	Tropical Atlantic	-154.733	-8.27311
N19W089	Tropical Atlantic	-22.3064	-8.28472
N19W091	Tropical Atlantic	-119.192	-8.0738
N19W092	Tropical Atlantic	-88.1284	-4.89862
N19W093	Tropical Atlantic	-188.509	-3.18302
N19W094	Tropical Atlantic	112.784	3.54026
N19W095	Tropical Atlantic	4.12421	0.114143
N19W096	Tropical Atlantic	-115.872	-2.19869
N19W097	Tropical Atlantic	26.6454	9.90596
N19W103	Tropical Eastern Pacific	-11.438	-5.32722
N19W104	Tropical Eastern Pacific	-68.8191	-7.64386
N19W105	Tropical Eastern Pacific	-46.804	-8.05103
N20E072	Western Indo-Pacific	-17.9449	-6.93539
N20E086	Western Indo-Pacific	-9.84959	-7.90453
N20E093	Western Indo-Pacific	-43.556	-7.89559
N20E094	Western Indo-Pacific	-42.9506	-6.7154
N20E105	Central Indo-Pacific	-4.38255	-8.05067
N20E109	Central Indo-Pacific	0.177617	3.52871
N20E110	Central Indo-Pacific	-5.14278	-1.92649
N20W069	Tropical Atlantic	-64.8703	-4.25774
N20W070	Tropical Atlantic	-119.685	-3.78987
N20W071	Tropical Atlantic	-49.6902	-4.51252
N20W072	Tropical Atlantic	-34.2752	-4.32235
N20W073	Tropical Atlantic	-34.5244	-8.08364
N20W075	Tropical Atlantic	-5.71996	-3.71592
N20W076	Tropical Atlantic	-15.7694	-8.098
N20W077	Tropical Atlantic	-7.0569	-3.87838
N20W078	Tropical Atlantic	-18.2889	-7.89246
N20W088	Tropical Atlantic	-89.0909	-8.3034
N20W091	Tropical Atlantic	-135.562	-7.14206
N20W092	Tropical Atlantic	-84.9354	-3.34644
N20W097	Tropical Atlantic	-14.9768	-2.8778
N20W105	Tropical Eastern Pacific	-45.9998	-7.96084
N20W106	Tropical Eastern Pacific	-34.851	-6.94625
N21E070	Western Indo-Pacific	-1.9493	-8.32719
N21E071	Western Indo-Pacific	-3.84215	-8.33326
N21E072	Western Indo-Pacific	-9.75554	-8.20066
N21E086	Western Indo-Pacific	-63.4399	-7.73743
N21E087	Western Indo-Pacific	-24.6755	-8.24327
N21E092	Western Indo-Pacific	-2.43734	-5.98928
N21E093	Western Indo-Pacific	-10.8067	-8.22694
N21E106	Central Indo-Pacific	2.75369	10.4609
N21E107	Central Indo-Pacific	-32.8141	-7.81175
N21E109	Central Indo-Pacific	-6.00895	-7.91515
N21E110	Central Indo-Pacific	-4.74778	-6.64831
N21W075	Tropical Atlantic	-24.8598	-7.48482
N21W076	Tropical Atlantic	-46.026	-5.68572
N21W077	Tropical Atlantic	-5.09238	-7.17211
N21W078	Tropical Atlantic	-41.4475	-7.60336
N21W079	Tropical Atlantic	-43.7269	-7.72878
N21W087	Tropical Atlantic	-69.9329	-8.16692
N21W088	Tropical Atlantic	-61.7822	-8.0485
N21W091	Tropical Atlantic	-376.523	-7.96098
N21W097	Tropical Atlantic	-49.5972	-6.12187
N21W098	Tropical Atlantic	-91.3645	-6.58917
N21W106	Temperate Northern Pacific	-33.7494	-7.8766
N22E069	Western Indo-Pacific	-12.6522	-7.24971
N22E072	Western Indo-Pacific	-4.46521	-8.31981
N22E086	Western Indo-Pacific	-3.47749	-8.2427
N22E088	Western Indo-Pacific	-69.194	-7.508
N22E089	Western Indo-Pacific	-136.183	-4.65717
N22E090	Western Indo-Pacific	-32.4957	-5.16902
N22E091	Western Indo-Pacific	-4.43082	-8.30151
N22E092	Western Indo-Pacific	-0.732744	-7.79995
N22E107	Central Indo-Pacific	-12.7698	-7.89717
N22E108	Central Indo-Pacific	-6.81878	-7.10812
N22E109	Central Indo-Pacific	-3.33079	-7.60786
N22E110	Central Indo-Pacific	-3.058	-8.30892
N22E111	Central Indo-Pacific	-9.23455	-8.00614
N22E112	Central Indo-Pacific	-0.488913	-1.19106
N22W076	Tropical Atlantic	-34.7417	-7.97168
N22W077	Tropical Atlantic	-59.3382	-8.04723
N22W078	Tropical Atlantic	-20.7618	-7.22964
N22W079	Tropical Atlantic	-73.7251	-7.44763
N22W080	Tropical Atlantic	-23.4335	-7.26916
N22W081	Tropical Atlantic	-10.8357	-6.23063
N22W084	Tropical Atlantic	-58.4483	-7.78883
N22W085	Tropical Atlantic	-97.0844	-5.49461
N22W087	Tropical Atlantic	-52.4309	-8.26962
N22W088	Tropical Atlantic	-308.387	-8.27052
N22W089	Tropical Atlantic	-71.5368	-7.31512
N22W090	Tropical Atlantic	-23.4882	-8.25417
N22W091	Tropical Atlantic	-148.855	-7.92198
N22W098	Tropical Atlantic	-39.1483	-6.34516
N22W106	Temperate Northern Pacific	-244.855	-8.02341
N23E069	Western Indo-Pacific	-2.57714	-8.15656
N23E070	Western Indo-Pacific	-1.46203	-7.71668
N23E072	Western Indo-Pacific	-5.35939	-8.33332
N23E088	Western Indo-Pacific	-74.8709	-7.79842
N23E089	Western Indo-Pacific	-330.017	-5.29228
N23E090	Western Indo-Pacific	-1.50003	-4.29157
N23E091	Western Indo-Pacific	-4.17534	-4.29136
N23E112	Central Indo-Pacific	-13.4294	-8.12724
N23E113	Central Indo-Pacific	1.36265	251.784
N23E114	Central Indo-Pacific	-20.5188	-3.32376
N23W078	Tropical Atlantic	-5.28545	-8.31727
N23W079	Tropical Atlantic	-46.582	-8.20158
N23W080	Tropical Atlantic	-15.7241	-7.08729
N23W081	Tropical Atlantic	-21.1856	-6.07479
N23W082	Tropical Atlantic	-86.3711	-5.46357
N23W083	Tropical Atlantic	-65.8979	-5.63548
N23W084	Tropical Atlantic	-51.0586	-5.45058
N23W085	Tropical Atlantic	-129.877	-5.99859
N23W098	Tropical Atlantic	-37.9763	-7.79178
N23W099	Tropical Atlantic	-3.45068	-8.29296
N23W106	Temperate Northern Pacific	-180.366	-8.27515
N23W107	Temperate Northern Pacific	-12.1328	-8.22929
N24E067	Western Indo-Pacific	-1.27113	-8.27988
N24E068	Western Indo-Pacific	-1.96964	-8.17954
N24W078	Tropical Atlantic	-6.61525	-8.33331
N24W081	Tropical Atlantic	-9.10191	-6.66943
N24W082	Tropical Atlantic	-80.6462	-6.20457
N24W083	Tropical Atlantic	-48.672	-6.94847
N24W084	Tropical Atlantic	0.00309126	0.00459776
N24W098	Tropical Atlantic	-8.95507	-8.22369
N24W107	Temperate Northern Pacific	-21.4272	-8.21211
N24W108	Temperate Northern Pacific	-2.85169	-8.29225
N25E054	Western Indo-Pacific	-0.374018	-8.23691
N25E066	Western Indo-Pacific	11.0084	5.02331
N25E067	Western Indo-Pacific	-1.75979	-4.20263
N25E068	Western Indo-Pacific	-4.1869	-8.29799
N25W078	Tropical Atlantic	-33.5166	-8.33333
N25W079	Tropical Atlantic	-2.22979	-8.33265
N25W081	Tropical Atlantic	-45.1398	-8.11669
N25W108	Temperate Northern Pacific	-30.3218	-8.31234
N25W109	Temperate Northern Pacific	-14.6826	-8.22453
N25W111	Temperate Northern Pacific	-7.47428	-8.32762
N25W112	Temperate Northern Pacific	-22.4813	-8.31802
N25W113	Temperate Northern Pacific	-16.5027	-8.25899
N26E036	Western Indo-Pacific	-0.234822	-7.56772
N26E051	Western Indo-Pacific	-0.105277	-2.88993
N26E055	Western Indo-Pacific	-0.0614808	-6.09741
N26E058	Western Indo-Pacific	-5.50875	-8.3281
N26E119	Temperate Northern Pacific	0.0926704	5.09894
N26W078	Tropical Atlantic	-6.13901	-8.29852
N26W079	Tropical Atlantic	-7.65671	-8.33229
N26W081	Tropical Atlantic	-305.352	-8.01737
N26W082	Tropical Atlantic	-534.337	-6.67919
N26W109	Temperate Northern Pacific	-24.4473	-8.28789
N26W110	Temperate Northern Pacific	-32.1791	-8.30869
N26W113	Temperate Northern Pacific	-34.7192	-8.32693
N27E055	Western Indo-Pacific	-0.845931	-8.33168
N27W078	Tropical Atlantic	-6.48932	-8.33043
N27W079	Tropical Atlantic	-14.0088	-8.33326
N27W081	Tropical Atlantic	-63.4759	-6.93238
N27W082	Tropical Atlantic	-233.561	-7.97815
N27W083	Tropical Atlantic	-249.49	-8.19114
N27W110	Temperate Northern Pacific	-3.76028	-8.26615
N27W112	Temperate Northern Pacific	-9.25621	-8.31625
N27W113	Temperate Northern Pacific	-19.6879	-8.18253
N27W114	Temperate Northern Pacific	-12.1515	-8.29578
N28W081	Tropical Atlantic	-32.5167	-6.88254
N28W083	Tropical Atlantic	-158.377	-7.35294
N28W110	Temperate Northern Pacific	-0.560297	-8.33205
N28W111	Temperate Northern Pacific	-10.4733	-8.32509
N29W081	Temperate Northern Atlantic	-56.2142	-8.33312
N29W083	Temperate Northern Atlantic	-31.0474	-6.27626
N29W112	Temperate Northern Pacific	-2.69775	-8.16843
N29W113	Temperate Northern Pacific	-12.6637	-8.31439
N30W081	Temperate Northern Atlantic	-44.369	-8.31588
N30W083	Temperate Northern Atlantic	-12.0496	-7.44188
N30W084	Temperate Northern Atlantic	-20.776	-8.07034
N30W090	Temperate Northern Atlantic	-3.64322	-8.33311
N30W091	Temperate Northern Atlantic	-7.92797	-8.30729
N30W092	Temperate Northern Atlantic	-9.08128	-8.31492
N30W113	Temperate Northern Pacific	-0.250203	-0.719897
S01E008	Tropical Atlantic	53.4888	2.39535
S01E009	Tropical Atlantic	33.272	1.05727
S01E040	Western Indo-Pacific	-62.636	-7.49671
S01E041	Western Indo-Pacific	-19.1429	-3.29426
S01E100	Western Indo-Pacific	-18.4703	-2.85258
S01E103	Central Indo-Pacific	-36.2922	-3.99897
S01E104	Central Indo-Pacific	-28.834	-0.470067
S01E105	Central Indo-Pacific	-39.115	-3.39991
S01E109	Central Indo-Pacific	-26.474	-0.587786
S01E110	Central Indo-Pacific	59.2593	21.0619
S01E116	Central Indo-Pacific	-203.628	-3.87105
S01E119	Central Indo-Pacific	-49.6488	-6.47043
S01E120	Central Indo-Pacific	-35.4438	-6.31943
S01E121	Central Indo-Pacific	67.8907	3.01274
S01E122	Central Indo-Pacific	-16.5816	-3.13921
S01E123	Central Indo-Pacific	-33.087	-4.88735
S01E130	Central Indo-Pacific	5.09702	0.426622
S01E131	Central Indo-Pacific	13.9249	0.214417
S01E132	Central Indo-Pacific	-1.84923	-0.0291494
S01E134	Central Indo-Pacific	14.6824	1.16002
S01E137	Central Indo-Pacific	-47.9403	-0.579468
S01E138	Central Indo-Pacific	-27.9813	-0.83412
S01W045	Tropical Atlantic	369.079	13.6607
S01W046	Tropical Atlantic	384.444	9.92958
S01W047	Tropical Atlantic	11.1785	0.139667
S01W049	Tropical Atlantic	0.17689	0.00770224
S02E009	Tropical Atlantic	-7.85672	-3.37665
S02E010	Tropical Atlantic	-2.14785	-0.46172
S02E040	Western Indo-Pacific	-34.5183	-5.679
S02E041	Western Indo-Pacific	44.7577	6.81567
S02E101	Western Indo-Pacific	-8.6435	-7.06786
S02E104	Central Indo-Pacific	-55.0055	-0.63178
S02E105	Central Indo-Pacific	-21.584	-0.348534
S02E106	Central Indo-Pacific	-0.26854	-0.012034
S02E110	Central Indo-Pacific	-3.20884	-0.695314
S02E111	Central Indo-Pacific	-4.32465	-0.164528
S02E113	Central Indo-Pacific	63.5509	3.80009
S02E116	Central Indo-Pacific	-0.212995	-0.00341071
S02E118	Central Indo-Pacific	13.5802	7.42169
S02E119	Central Indo-Pacific	-1.83554	-2.70015
S02E120	Central Indo-Pacific	-114.699	-7.55731
S02E121	Central Indo-Pacific	-175.371	-7.80131
S02E122	Central Indo-Pacific	-9.99381	-1.45021
S02E127	Central Indo-Pacific	5.17328	0.490898
S02E129	Central Indo-Pacific	14.0979	0.609665
S02E130	Central Indo-Pacific	102.74	10.1468
S02E132	Central Indo-Pacific	2.33789	0.0818635
S02E133	Central Indo-Pacific	-0.562832	-0.00630445
S02E134	Central Indo-Pacific	19.2193	0.70795
S02E135	Central Indo-Pacific	11.4991	0.253441
S02E136	Central Indo-Pacific	-1.43989	-0.0287481
S02E137	Central Indo-Pacific	-34.4908	-0.383612
S02E139	Central Indo-Pacific	-2.23964	-0.106032
S02E140	Central Indo-Pacific	-34.9966	-7.01114
S02E150	Central Indo-Pacific	111.984	3.45146
S02E151	Central Indo-Pacific	-12.6911	-0.992453
S02W040	Tropical Atlantic	2.83691	1.50828
S02W041	Tropical Atlantic	-31.4693	-5.24335
S02W042	Tropical Atlantic	-106.087	-2.95318
S02W043	Tropical Atlantic	29.1052	1.38496
S02W044	Tropical Atlantic	302.794	14.4474
S02W045	Tropical Atlantic	270.756	5.57084
S02W080	Tropical Eastern Pacific	-49.6423	-0.817194
S02W081	Tropical Eastern Pacific	254.078	34.33
S03E010	Tropical Atlantic	-0.285367	-0.0517729
S03E011	Tropical Atlantic	-4.99077	-1.31819
S03E039	Western Indo-Pacific	-88.8331	-7.69263
S03E040	Western Indo-Pacific	-12.5332	-5.90326
S03E105	Central Indo-Pacific	-11.7562	-3.95678
S03E106	Central Indo-Pacific	69.8633	43.5188
S03E110	Central Indo-Pacific	-38.3759	-8.31325
S03E111	Central Indo-Pacific	28.0305	25.2166
S03E112	Central Indo-Pacific	-69.3821	-2.6567
S03E113	Central Indo-Pacific	129.846	7.09967
S03E114	Central Indo-Pacific	-59.6986	-6.43545
S03E115	Central Indo-Pacific	-93.9751	-5.14233
S03E116	Central Indo-Pacific	1.39352	0.0382254
S03E119	Central Indo-Pacific	-14.8283	-7.96939
S03E120	Central Indo-Pacific	-6.11659	-8.13603
S03E121	Central Indo-Pacific	-37.1473	-8.28877
S03E122	Central Indo-Pacific	-45.7534	-2.63737
S03E126	Central Indo-Pacific	3.83994	0.6473
S03E127	Central Indo-Pacific	11.2836	0.389457
S03E128	Central Indo-Pacific	76.4799	8.61567
S03E130	Central Indo-Pacific	-0.657362	-0.0337253
S03E132	Central Indo-Pacific	-1.16095	-0.125323
S03E133	Central Indo-Pacific	2.49462	0.051072
S03E134	Central Indo-Pacific	-5.79497	-0.173818
S03E135	Central Indo-Pacific	19.0927	0.689845
S03E142	Central Indo-Pacific	2.78759	0.223044
S03E143	Central Indo-Pacific	12.9382	1.31646
S03E144	Central Indo-Pacific	44.0046	0.843041
S03E151	Central Indo-Pacific	0.631799	0.0349155
S03W039	Tropical Atlantic	94.5455	39.1607
S03W040	Tropical Atlantic	-8.8628	-4.82623
S03W041	Tropical Atlantic	35.7984	29.9428
S03W042	Tropical Atlantic	-16.086	-6.74841
S03W045	Tropical Atlantic	25.8209	0.889972
S03W080	Tropical Eastern Pacific	12.1128	4.20179
S03W081	Tropical Eastern Pacific	283.309	43.2608
S04E011	Tropical Atlantic	-1.30233	-0.12722
S04E039	Western Indo-Pacific	-64.8097	-5.54815
S04E105	Central Indo-Pacific	-15.7951	-3.66399
S04E114	Central Indo-Pacific	-139.747	-7.86727
S04E116	Central Indo-Pacific	2.73194	0.200596
S04E120	Central Indo-Pacific	-10.4999	-8.13514
S04E121	Central Indo-Pacific	-41.8994	-8.03781
S04E122	Central Indo-Pacific	-43.4385	-2.55008
S04E123	Central Indo-Pacific	-22.173	-0.522596
S04E133	Central Indo-Pacific	5.77568	0.523904
S04E134	Central Indo-Pacific	-24.1678	-0.350598
S04E135	Central Indo-Pacific	-24.2855	-0.666935
S04E136	Central Indo-Pacific	39.1494	0.569014
S04E137	Central Indo-Pacific	-4.42472	-0.0581449
S04E144	Central Indo-Pacific	15.084	1.04003
S04E151	Central Indo-Pacific	-0.821263	-0.0639992
S04E152	Central Indo-Pacific	13.38	2.40911
S04W038	Tropical Atlantic	-7.99927	-8.21948
S05E012	Tropical Atlantic	44.7084	3.18876
S05E038	Western Indo-Pacific	-55.9628	-7.68881
S05E039	Western Indo-Pacific	-40.3975	-6.79404
S05E104	Central Indo-Pacific	-25.0152	-5.76366
S05E105	Central Indo-Pacific	-18.8086	-6.86675
S05E119	Central Indo-Pacific	-0.879904	-2.95794
S05E120	Central Indo-Pacific	-10.6143	-7.77456
S05E121	Central Indo-Pacific	-65.0142	-6.83129
S05E122	Central Indo-Pacific	-62.1554	-4.18219
S05E123	Central Indo-Pacific	-5.15713	-0.228261
S05E134	Central Indo-Pacific	-24.9554	-0.424081
S05E137	Central Indo-Pacific	-5.27859	-0.0610318
S05E138	Central Indo-Pacific	-32.2357	-0.425836
S05E145	Central Indo-Pacific	0.412517	0.0262823
S05E148	Central Indo-Pacific	9.917	0.658023
S05E149	Central Indo-Pacific	7.16111	0.555958
S05E150	Central Indo-Pacific	6.65622	0.632109
S05E151	Central Indo-Pacific	-12.052	-0.959177
S05E154	Central Indo-Pacific	18.8311	1.50455
S05E155	Central Indo-Pacific	112.127	8.0725
S05W036	Tropical Atlantic	105.688	24.8299
S05W037	Tropical Atlantic	-0.7929	-0.761974
S05W081	Tropical Eastern Pacific	-0.552965	-8.33174
S06E012	Tropical Atlantic	-101.698	-7.24925
S06E038	Western Indo-Pacific	-37.8208	-8.29877
S06E039	Western Indo-Pacific	-51.2446	-7.25004
S06E105	Central Indo-Pacific	-23.0088	-1.24801
S06E106	Central Indo-Pacific	-5.34081	-7.89903
S06E107	Central Indo-Pacific	-4.98605	-7.56784
S06E108	Central Indo-Pacific	-0.169225	-6.56801
S06E109	Central Indo-Pacific	-3.13001	-6.53626
S06E110	Central Indo-Pacific	0.0261287	47.3007
S06E112	Central Indo-Pacific	0.412777	20.8235
S06E113	Central Indo-Pacific	-17.3764	-8.22339
S06E134	Central Indo-Pacific	-20.357	-0.305286
S06E138	Central Indo-Pacific	9.47706	0.237425
S06E146	Central Indo-Pacific	36.2267	1.56236
S06E147	Central Indo-Pacific	39.0985	5.03888
S06E148	Central Indo-Pacific	12.125	0.543088
S06E149	Central Indo-Pacific	25.4983	0.576361
S06E150	Central Indo-Pacific	3.56477	0.347022
S06E155	Central Indo-Pacific	-8.34194	-1.05057
S06E156	Central Indo-Pacific	-6.29179	-0.423518
S06E157	Central Indo-Pacific	9.76348	0.886437
S06W035	Tropical Atlantic	-16.2572	-0.647922
S06W036	Tropical Atlantic	23.1416	1.45117
S07E012	Tropical Atlantic	205.638	15.7684
S07E013	Tropical Atlantic	-35.8437	-5.54594
S07E039	Western Indo-Pacific	-321.353	-7.04941
S07E108	Central Indo-Pacific	-202.964	-7.06439
S07E109	Central Indo-Pacific	-76.7601	-8.01955
S07E112	Central Indo-Pacific	0.503449	25.6034
S07E113	Central Indo-Pacific	-5.01493	-7.97889
S07E114	Central Indo-Pacific	-46.1621	-8.06055
S07E137	Central Indo-Pacific	269.767	10.4011
S07E138	Central Indo-Pacific	24.4791	0.460761
S07E139	Central Indo-Pacific	4.34606	0.34257
S07E143	Central Indo-Pacific	14.0114	0.74942
S07E144	Central Indo-Pacific	60.5721	0.861095
S07E145	Central Indo-Pacific	144.887	3.77454
S07E147	Central Indo-Pacific	8.34832	1.40721
S07E155	Central Indo-Pacific	-1.73838	-0.169579
S07E157	Central Indo-Pacific	-5.25859	-0.28089
S07E158	Central Indo-Pacific	7.23221	0.238966
S07E159	Central Indo-Pacific	3.19643	0.27914
S07W035	Tropical Atlantic	39.064	3.10231
S08E013	Tropical Atlantic	-8.83276	-5.04745
S08E039	Western Indo-Pacific	-237.276	-7.9196
S08E114	Central Indo-Pacific	-158.317	-6.43496
S08E116	Central Indo-Pacific	-9.92524	-4.96538
S08E117	Central Indo-Pacific	-9.16486	-6.83685
S08E118	Central Indo-Pacific	-59.07	-8.23014
S08E119	Central Indo-Pacific	-12.9113	-5.608
S08E120	Central Indo-Pacific	-29.2334	-3.66632
S08E121	Central Indo-Pacific	-25.6686	-5.67366
S08E122	Central Indo-Pacific	-12.0698	-4.54016
S08E123	Central Indo-Pacific	16.6767	5.23822
S08E124	Central Indo-Pacific	-29.3883	-6.5903
S08E125	Central Indo-Pacific	-31.8905	-7.71558
S08E126	Central Indo-Pacific	-5.16055	-5.80782
S08E137	Central Indo-Pacific	-587.466	-7.10126
S08E138	Central Indo-Pacific	3.0345	0.0379429
S08E139	Central Indo-Pacific	12.5888	0.424995
S08E140	Central Indo-Pacific	46.1148	4.87317
S08E141	Central Indo-Pacific	-15.5602	-1.35127
S08E142	Central Indo-Pacific	-13.4196	-0.361952
S08E143	Central Indo-Pacific	9.0194	0.161026
S08E145	Central Indo-Pacific	-10.581	-1.20416
S08E146	Central Indo-Pacific	48.51	0.748814
S08E148	Central Indo-Pacific	18.916	2.00486
S08E158	Central Indo-Pacific	-8.01112	-1.61375
S08E159	Central Indo-Pacific	7.39833	0.459509
S08E160	Central Indo-Pacific	-3.50419	-0.293563
S08E161	Central Indo-Pacific	19.8087	3.67156
S08W035	Tropical Atlantic	-62.6798	-2.713
S08W036	Tropical Atlantic	-67.3316	-3.52672
S09E013	Tropical Atlantic	-252.686	-5.41494
S09E039	Western Indo-Pacific	-130.999	-7.82606
S09E118	Central Indo-Pacific	-19.6809	-7.15769
S09E119	Central Indo-Pacific	-19.0256	-2.97351
S09E120	Central Indo-Pacific	17.9457	39.1127
S09E124	Central Indo-Pacific	-0.477258	-0.14989
S09E125	Central Indo-Pacific	-94.4173	-6.3042
S09E126	Central Indo-Pacific	-64.5416	-6.32287
S09E140	Central Indo-Pacific	-9.62335	-1.55361
S09E141	Central Indo-Pacific	-14.4817	-0.608968
S09E142	Central Indo-Pacific	-34.9918	-0.513689
S09E143	Central Indo-Pacific	1.69647	0.053939
S09E146	Central Indo-Pacific	64.5311	1.13679
S09E147	Central Indo-Pacific	5.17292	0.419332
S09E148	Central Indo-Pacific	-21.1482	-0.347953
S09E149	Central Indo-Pacific	4.89524	0.363976
S09E150	Central Indo-Pacific	4.74412	1.75029
S09E160	Central Indo-Pacific	7.40417	0.537058
S09E161	Central Indo-Pacific	5.48476	0.185671
S09W036	Tropical Atlantic	-26.9438	-1.85241
S09W037	Tropical Atlantic	-10.422	-0.4236
S10E013	Tropical Atlantic	-47.1885	-7.56011
S10E039	Western Indo-Pacific	-79.4741	-7.48516
S10E040	Western Indo-Pacific	-98.4053	-7.17563
S10E120	Central Indo-Pacific	7.75289	2.01083
S10E123	Central Indo-Pacific	-19.4257	-7.55792
S10E124	Central Indo-Pacific	-28.274	-5.37815
S10E142	Central Indo-Pacific	-140.334	-2.33297
S10E147	Central Indo-Pacific	-15.5254	-0.338215
S10E148	Central Indo-Pacific	-8.27543	-0.172387
S10E149	Central Indo-Pacific	-0.952672	-0.0262297
S10E150	Central Indo-Pacific	-19.6333	-0.311005
S10E151	Central Indo-Pacific	7.89486	1.0195
S10E161	Central Indo-Pacific	-3.55033	-0.757081
S10E162	Central Indo-Pacific	24.1245	2.22305
S10W037	Tropical Atlantic	38.656	5.13242
S10W038	Tropical Atlantic	125.423	38.8637
S11E040	Western Indo-Pacific	-75.1017	-7.51468
S11E130	Central Indo-Pacific	-41.6414	-2.31349
S11E131	Central Indo-Pacific	-11.603	-2.0074
S11E132	Central Indo-Pacific	-3.46382	-0.92795
S11E133	Central Indo-Pacific	-11.524	-6.49766
S11E134	Central Indo-Pacific	-6.17566	-7.26254
S11E135	Central Indo-Pacific	1.56578	1.59079
S11E136	Central Indo-Pacific	-11.3285	-3.94933
S11E141	Central Indo-Pacific	91.9966	21.1044
S11E142	Central Indo-Pacific	139.503	13.476
S11E143	Central Indo-Pacific	-20.1108	-3.28005
S11W038	Tropical Atlantic	83.6012	7.53675
S12E040	Western Indo-Pacific	-56.878	-6.82472
S12E048	Western Indo-Pacific	-105.91	-7.51956
S12E049	Western Indo-Pacific	-37.2708	-7.18814
S12E130	Central Indo-Pacific	-6.03068	-1.40258
S12E131	Central Indo-Pacific	-25.5541	-3.79741
S12E132	Central Indo-Pacific	-0.0708878	-0.0724443
S12E134	Central Indo-Pacific	-5.4787	-2.51415
S12E135	Central Indo-Pacific	-19.4851	-4.56612
S12E136	Central Indo-Pacific	12.7176	5.97932
S12E141	Central Indo-Pacific	272.314	16.315
S12E142	Central Indo-Pacific	20.7529	0.582307
S12E143	Central Indo-Pacific	-30.7176	-0.948874
S12W038	Tropical Atlantic	-22.5374	-3.97886
S12W039	Tropical Atlantic	-245.401	-6.98157
S13E040	Western Indo-Pacific	-45.5977	-6.9345
S13E047	Western Indo-Pacific	-180.693	-7.9371
S13E048	Western Indo-Pacific	-141.918	-7.07312
S13E049	Western Indo-Pacific	-95.9402	-7.93585
S13E126	Central Indo-Pacific	-9.36005	-6.86246
S13E127	Central Indo-Pacific	-12.5204	-8.16629
S13E129	Central Indo-Pacific	-7.38465	-3.91649
S13E130	Central Indo-Pacific	-4.76515	-3.03103
S13E135	Central Indo-Pacific	-2.72009	-6.05828
S13E136	Central Indo-Pacific	-17.5907	-7.27988
S13E141	Central Indo-Pacific	-37.459	-5.40419
S13E143	Central Indo-Pacific	-41.1531	-6.97049
S13W039	Tropical Atlantic	-223.902	-7.76952
S13W040	Tropical Atlantic	-336.511	-6.4885
S14E040	Western Indo-Pacific	-20.0912	-8.07593
S14E047	Western Indo-Pacific	-52.5451	-6.2983
S14E048	Western Indo-Pacific	-32.4674	-5.87764
S14E125	Central Indo-Pacific	-2.0929	-1.89823
S14E126	Central Indo-Pacific	-1.92144	-5.09918
S14E127	Central Indo-Pacific	-6.79528	-8.03117
S14E128	Central Indo-Pacific	-5.16452	-7.05665
S14E129	Central Indo-Pacific	-6.20907	-7.52065
S14E135	Central Indo-Pacific	-1.27418	-3.32646
S14E141	Central Indo-Pacific	-21.0981	-7.76929
S14E143	Central Indo-Pacific	-6.16492	-3.6165
S14E144	Central Indo-Pacific	1.5399	0.926526
S14E145	Central Indo-Pacific	-72.5927	-6.54419
S14W039	Tropical Atlantic	-95.3522	-7.90032
S14W040	Tropical Atlantic	-136.487	-7.21848
S15E040	Western Indo-Pacific	-170.686	-7.86535
S15E045	Western Indo-Pacific	-47.0244	-5.2131
S15E046	Western Indo-Pacific	-10.8076	-4.21107
S15E047	Western Indo-Pacific	-1.38427	-0.427019
S15E050	Western Indo-Pacific	-60.1642	-7.53534
S15E124	Central Indo-Pacific	2.99048	1.19272
S15E125	Central Indo-Pacific	51.5011	11.3569
S15E128	Central Indo-Pacific	-4.555	-7.62461
S15E129	Central Indo-Pacific	-2.74058	-7.56465
S15E135	Central Indo-Pacific	-4.34614	-7.48968
S15E136	Central Indo-Pacific	-2.57734	-5.42342
S15E137	Central Indo-Pacific	-2.30137	-6.05425
S15E141	Central Indo-Pacific	-1.00985	-1.7903
S15E145	Central Indo-Pacific	-120.266	-5.82692
S15W039	Tropical Atlantic	-91.9265	-4.18137
S15W040	Tropical Atlantic	-76.8314	-6.38949
S16E038	Western Indo-Pacific	-167.581	-8.05022
S16E039	Western Indo-Pacific	-173.625	-8.03985
S16E040	Western Indo-Pacific	-22.1763	-8.29177
S16E044	Western Indo-Pacific	-21.0544	-6.26198
S16E045	Western Indo-Pacific	-22.6808	-5.75492
S16E046	Western Indo-Pacific	-9.46367	-8.00015
S16E049	Western Indo-Pacific	-45.7922	-8.01705
S16E122	Central Indo-Pacific	-14.5979	-5.91139
S16E123	Central Indo-Pacific	-6.36348	-4.06139
S16E124	Central Indo-Pacific	8.26501	2.94065
S16E137	Central Indo-Pacific	-2.22299	-8.19027
S16E138	Central Indo-Pacific	-2.91932	-8.30104
S16E139	Central Indo-Pacific	-1.69386	-8.14246
S16E140	Central Indo-Pacific	-9.01776	-8.09673
S16E141	Central Indo-Pacific	-0.840757	-5.26086
S16E145	Central Indo-Pacific	-49.9088	-2.59265
S16E167	Central Indo-Pacific	37.1363	10.003
S16E178	Central Indo-Pacific	1.5871	0.0715118
S16W039	Tropical Atlantic	-37.9766	-5.79112
S16W040	Tropical Atlantic	-50.5992	-2.25547
S17E036	Western Indo-Pacific	-236.86	-8.28965
S17E037	Western Indo-Pacific	-231.148	-7.96508
S17E038	Western Indo-Pacific	-227.338	-7.79392
S17E043	Western Indo-Pacific	-3.4534	-7.73336
S17E044	Western Indo-Pacific	-10.2271	-7.58416
S17E049	Western Indo-Pacific	-41.1818	-8.24617
S17E122	Central Indo-Pacific	-4.53065	-6.27694
S17E123	Central Indo-Pacific	-0.917093	-1.82021
S17E139	Central Indo-Pacific	-1.36113	-5.37515
S17E140	Central Indo-Pacific	-0.622693	-6.29038
S17E141	Central Indo-Pacific	-4.5252	-7.48942
S17E145	Central Indo-Pacific	-93.4586	-5.08325
S17E146	Central Indo-Pacific	-214.321	-6.85904
S17E177	Central Indo-Pacific	-134.332	-7.80315
S17E178	Central Indo-Pacific	-72.2372	-4.84275
S17W040	Tropical Atlantic	-111.836	-4.299
S18E035	Western Indo-Pacific	-323.247	-6.29831
S18E036	Western Indo-Pacific	-369.846	-7.3146
S18E044	Western Indo-Pacific	-11.4609	-6.64901
S18E121	Central Indo-Pacific	-1.7425	-3.33694
S18E122	Central Indo-Pacific	0.385127	64.3223
S18E145	Central Indo-Pacific	-185.646	-6.77628
S18E146	Central Indo-Pacific	-254.582	-6.6552
S18E177	Central Indo-Pacific	-31.4661	-2.46833
S18E178	Central Indo-Pacific	-93.6125	-2.3184
S18W040	Tropical Atlantic	-66.7568	-4.64121
S19E034	Western Indo-Pacific	-301.346	-8.33261
S19E035	Western Indo-Pacific	-214.319	-8.0774
S19E044	Western Indo-Pacific	-13.4949	-6.00357
S19E119	Central Indo-Pacific	-15.5625	-8.21244
S19E146	Central Indo-Pacific	-7.34001	-7.47241
S19E147	Central Indo-Pacific	-28.097	-7.64084
S19E148	Central Indo-Pacific	-24.8457	-8.27707
S19W040	Tropical Atlantic	-62.9994	-5.20033
S19W041	Tropical Atlantic	-201.02	-7.16171
S20E034	Western Indo-Pacific	-307.34	-8.33004
S20E035	Western Indo-Pacific	-190.608	-8.1712
S20E043	Western Indo-Pacific	-7.16617	-6.41779
S20E044	Western Indo-Pacific	-7.7274	-7.44968
S20E116	Central Indo-Pacific	-2.84624	-8.13604
S20E117	Central Indo-Pacific	-5.09433	-8.25191
S20E118	Central Indo-Pacific	-9.91331	-8.10476
S20E119	Central Indo-Pacific	-2.71475	-7.90925
S20E148	Central Indo-Pacific	-161.948	-7.73823
S20E149	Central Indo-Pacific	-169.177	-7.93471
S20E163	Central Indo-Pacific	-2.31656	-7.50615
S20E164	Central Indo-Pacific	-14.2186	-7.59938
S20E165	Central Indo-Pacific	-40.226	-7.93651
S20W041	Tropical Atlantic	-50.3133	-3.42686
S21E034	Western Indo-Pacific	-2.5613	-8.33321
S21E035	Western Indo-Pacific	-79.1493	-8.25167
S21E043	Western Indo-Pacific	3.43862	2.05194
S21E114	Central Indo-Pacific	-0.993466	-8.11091
S21E115	Central Indo-Pacific	-3.73313	-8.13406
S21E148	Central Indo-Pacific	-76.4049	-8.25947
S21E149	Central Indo-Pacific	-44.4417	-8.21393
S21E164	Central Indo-Pacific	-18.0131	-8.21287
S21E165	Central Indo-Pacific	-45.2665	-7.98956
S21E166	Central Indo-Pacific	-10.1341	-6.43523
S21W041	Tropical Atlantic	-1.0478	-1.37186
S21W042	Tropical Atlantic	28.2578	9.55702
S22E035	Western Indo-Pacific	-38.4325	-8.04977
S22E043	Western Indo-Pacific	4.26167	13.2553
S22E114	Central Indo-Pacific	-1.97993	-5.84259
S22E149	Central Indo-Pacific	-24.4706	-7.30266
S22E150	Central Indo-Pacific	-130.793	-8.28707
S22E166	Central Indo-Pacific	-21.1239	-7.6012
S22E167	Central Indo-Pacific	-9.85471	-7.07773
S22W042	Tropical Atlantic	-51.8918	-7.82925
S22W043	Temperate South America	-235.331	-6.0051
S22W044	Temperate South America	45.9612	3.86283
S22W045	Temperate South America	-36.4694	-4.30649
S23E035	Western Indo-Pacific	-49.5855	-8.07998
S23E043	Western Indo-Pacific	-1.6315	-6.40231
S23E150	Central Indo-Pacific	-40.2895	-8.14061
S23E151	Central Indo-Pacific	-75.6379	-8.3231
S23W044	Temperate South America	-13.4474	-0.761947
S23W045	Temperate South America	-40.3656	-3.60812
S23W046	Temperate South America	-75.6013	-5.8672
S23W047	Temperate South America	-18.1372	-0.526966
S24E044	Western Indo-Pacific	-0.206594	-1.91379
S24E113	Temperate Australasia	0.0121674	2.26008
S24E151	Central Indo-Pacific	-112.231	-8.32626
S24E152	Temperate Australasia	-32.0852	-8.32484
S24W047	Temperate South America	-41.9383	-2.70495
S24W048	Temperate South America	-90.995	-5.32388
S24W049	Temperate South America	-21.1285	-4.29848
S25E032	Western Indo-Pacific	-54.9858	-8.3196
S25E152	Temperate Australasia	-116.532	-8.31258
S25E153	Temperate Australasia	-17.9148	-8.32137
S25W048	Temperate South America	-106.728	-4.81696
S25W049	Temperate South America	-35.3086	-0.983139
S26E032	Western Indo-Pacific	-64.5602	-8.28257
S26E153	Temperate Australasia	-47.3931	-7.79526
S26W049	Temperate South America	13.0539	3.42988
S27E032	Western Indo-Pacific	-20.4036	-7.31896
S27E153	Temperate Australasia	-44.5686	-7.02372
S27W049	Temperate South America	-2.46904	-0.211301
S28E031	Temperate Southern Africa	-107.93	-8.02963
S28E032	Temperate Southern Africa	-119.464	-8.22503
S28E153	Temperate Australasia	-73.7318	-7.92564
S29E031	Temperate Southern Africa	0.0560569	1.75459
S29E114	Temperate Australasia	-4.16347	-7.49598
S29E153	Temperate Australasia	-70.9016	-7.76433
S30E152	Temperate Australasia	-35.3174	-8.02407
S30E153	Temperate Australasia	-56.469	-7.97057
S31E029	Temperate Southern Africa	-42.535	-8.06364
S31E030	Temperate Southern Africa	-10.4924	-7.93249
S31E152	Temperate Australasia	-30.2218	-5.9609
S32E027	Temperate Southern Africa	1.51974	2757.23
S32E028	Temperate Southern Africa	-13.518	-8.25698
S32E133	Temperate Australasia	-41.519	-7.65853
S32E134	Temperate Australasia	-16.0336	-8.3211
S32E137	Temperate Australasia	-2.56878	-8.32836
S32E151	Temperate Australasia	-144.356	-7.31645
S32E152	Temperate Australasia	-55.5248	-7.8848
S33E027	Temperate Southern Africa	-0.901544	-8.30609
S33E134	Temperate Australasia	-1.21352	-8.33296
S33E136	Temperate Australasia	-0.721834	-8.32826
S33E137	Temperate Australasia	-6.57441	-8.31874
S33E138	Temperate Australasia	-16.64	-8.32881
S33E151	Temperate Australasia	-35.7425	-3.43911
S34E138	Temperate Australasia	19.3659	22.1159
S34E150	Temperate Australasia	-59.4512	-7.0924
S34E151	Temperate Australasia	-5.48261	-2.50771
S34E172	Temperate Australasia	-338.899	-8.31796
S34E173	Temperate Australasia	-88.2899	-8.25346
S35E150	Temperate Australasia	-32.6906	-8.03857
S35E173	Temperate Australasia	-223.921	-8.32768
S35E174	Temperate Australasia	-93.4361	-8.26777
S36E149	Temperate Australasia	-18.7296	-8.30556
S36E174	Temperate Australasia	-132.061	-8.31792
S36E175	Temperate Australasia	-58.8364	-8.32256
S37E174	Temperate Australasia	-0.897111	-3.71824
S37E175	Temperate Australasia	-90.5462	-8.25185
S38E145	Temperate Australasia	-14.9595	-8.29937
S38E146	Temperate Australasia	-18.1864	-8.30822
S38E177	Temperate Australasia	-63.2157	-8.33268

## Sheet: fig5a
Cluster	AMW 2007	ACH 2007	NDVI 2007	AMW 2019	ACH 2019	NDVI 2019
1	0.6	0.28	0.51	0.64	0.15	0.54
2	0.04	0.56	0.47	0.1	0.72	0.67
3	0.27	0.35	0.65	0.31	0.46	0.77
4	0.04	0.47	0.69	0.06	0.56	0.83
5	0.04	0.31	0.68	0.05	0.35	0.77
6	0.05	0.19	0.63	0.04	0.2	0.71
7	0.16	0.14	0.58	0.18	0.09	0.58
8	0.03	0.08	0.53	0.03	0.07	0.58

## Sheet: fig5b
Cluster	AMW	ACH	NDVI
1	0.64	0.15	0.54
2	0.1	0.72	0.67
3	0.31	0.46	0.77
4	0.06	0.56	0.83
5	0.05	0.35	0.77
6	0.04	0.2	0.71
7	0.18	0.09	0.58
8	0.03	0.07	0.58

## Sheet: fig5c,d
tile	REALM	Cluster07	Cluster19
N00E008	Tropical Atlantic	1	1
N00E009	Tropical Atlantic	1	1
N00E041	Western Indo-Pacific	6	6
N00E042	Western Indo-Pacific	6	6
N00E103	Central Indo-Pacific	7	3
N00E104	Central Indo-Pacific	5	6
N00E109	Central Indo-Pacific	3	3
N00E116	Central Indo-Pacific	4	5
N00E117	Central Indo-Pacific	3	7
N00E119	Central Indo-Pacific	4	4
N00E120	Central Indo-Pacific	4	6
N00E121	Central Indo-Pacific	4	5
N00E122	Central Indo-Pacific	5	6
N00E123	Central Indo-Pacific	4	6
N00E127	Central Indo-Pacific	4	4
N00E128	Central Indo-Pacific	5	5
N00E130	Central Indo-Pacific	2	4
N00E131	Central Indo-Pacific	5	4
N00W047	Tropical Atlantic	3	3
N00W048	Tropical Atlantic	3	3
N00W049	Tropical Atlantic	5	4
N00W050	Tropical Atlantic	4	5
N00W051	Tropical Atlantic	4	6
N00W081	Tropical Eastern Pacific	6	6
N01E009	Tropical Atlantic	3	3
N01E098	Western Indo-Pacific	5	5
N01E099	Western Indo-Pacific	5	5
N01E102	Central Indo-Pacific	5	5
N01E103	Central Indo-Pacific	5	5
N01E104	Central Indo-Pacific	5	6
N01E109	Central Indo-Pacific	8	5
N01E117	Central Indo-Pacific	5	5
N01E118	Central Indo-Pacific	4	5
N01E119	Central Indo-Pacific	5	4
N01E120	Central Indo-Pacific	4	6
N01E121	Central Indo-Pacific	4	6
N01E122	Central Indo-Pacific	4	6
N01E123	Central Indo-Pacific	4	5
N01E124	Central Indo-Pacific	4	5
N01E127	Central Indo-Pacific	4	4
N01E128	Central Indo-Pacific	4	4
N01W050	Tropical Atlantic	4	8
N01W051	Tropical Atlantic	5	6
N01W080	Tropical Eastern Pacific	6	5
N01W081	Tropical Eastern Pacific	5	5
N02E009	Tropical Atlantic	2	3
N02E098	Western Indo-Pacific	5	5
N02E101	Central Indo-Pacific	5	5
N02E102	Central Indo-Pacific	6	5
N02E103	Central Indo-Pacific	5	5
N02E104	Central Indo-Pacific	5	5
N02E108	Central Indo-Pacific	8	6
N02E109	Central Indo-Pacific	5	5
N02E110	Central Indo-Pacific	5	5
N02E111	Central Indo-Pacific	5	5
N02E117	Central Indo-Pacific	4	4
N02E118	Central Indo-Pacific	4	4
N02E120	Central Indo-Pacific	4	6
N02E121	Central Indo-Pacific	4	5
N02E122	Central Indo-Pacific	5	5
N02E124	Central Indo-Pacific	6	5
N02E125	Central Indo-Pacific	5	6
N02E127	Central Indo-Pacific	4	4
N02E128	Central Indo-Pacific	4	4
N02W050	Tropical Atlantic	5	3
N02W051	Tropical Atlantic	3	3
N02W079	Tropical Eastern Pacific	3	3
N02W080	Tropical Eastern Pacific	4	5
N03E009	Tropical Atlantic	2	5
N03E097	Western Indo-Pacific	4	5
N03E099	Central Indo-Pacific	5	5
N03E100	Central Indo-Pacific	6	5
N03E101	Central Indo-Pacific	5	5
N03E102	Central Indo-Pacific	6	5
N03E103	Central Indo-Pacific	5	5
N03E111	Central Indo-Pacific	3	3
N03E117	Central Indo-Pacific	3	3
N03E118	Central Indo-Pacific	5	5
N03W051	Tropical Atlantic	4	4
N03W052	Tropical Atlantic	4	4
N03W078	Tropical Eastern Pacific	4	4
N03W079	Tropical Eastern Pacific	3	3
N04E009	Tropical Atlantic	2	3
N04E098	Central Indo-Pacific	6	6
N04E099	Central Indo-Pacific	6	5
N04E100	Central Indo-Pacific	6	6
N04E101	Central Indo-Pacific	5	6
N04E103	Central Indo-Pacific	5	5
N04E113	Central Indo-Pacific	5	4
N04E117	Central Indo-Pacific	3	3
N04W052	Tropical Atlantic	4	4
N04W078	Tropical Eastern Pacific	4	4
N05E005	Tropical Atlantic	1	1
N05E006	Tropical Atlantic	1	1
N05E007	Tropical Atlantic	3	7
N05E008	Tropical Atlantic	1	1
N05E009	Tropical Atlantic	2	3
N05E097	Central Indo-Pacific	5	6
N05E098	Central Indo-Pacific	6	6
N05E100	Central Indo-Pacific	5	5
N05E103	Central Indo-Pacific	4	5
N05E114	Central Indo-Pacific	5	4
N05E115	Central Indo-Pacific	5	4
N05E117	Central Indo-Pacific	3	3
N05E118	Central Indo-Pacific	5	4
N05W002	Tropical Atlantic	5	8
N05W003	Tropical Atlantic	4	5
N05W007	Tropical Atlantic	4	6
N05W008	Tropical Atlantic	4	8
N05W009	Tropical Atlantic	2	8
N05W010	Tropical Atlantic	4	8
N05W052	Tropical Atlantic	3	3
N05W053	Tropical Atlantic	4	4
N05W078	Tropical Eastern Pacific	4	4
N06E000	Tropical Atlantic	6	7
N06E004	Tropical Atlantic	6	8
N06E005	Tropical Atlantic	1	1
N06E008	Tropical Atlantic	2	6
N06E097	Central Indo-Pacific	6	8
N06E100	Central Indo-Pacific	6	6
N06E102	Central Indo-Pacific	5	6
N06E103	Central Indo-Pacific	4	5
N06E115	Central Indo-Pacific	3	4
N06E116	Central Indo-Pacific	4	4
N06E117	Central Indo-Pacific	3	3
N06E118	Central Indo-Pacific	5	3
N06E119	Central Indo-Pacific	5	5
N06W001	Tropical Atlantic	5	8
N06W002	Tropical Atlantic	4	8
N06W003	Tropical Atlantic	2	4
N06W004	Tropical Atlantic	5	6
N06W005	Tropical Atlantic	4	5
N06W006	Tropical Atlantic	2	6
N06W009	Tropical Atlantic	4	6
N06W010	Tropical Atlantic	2	8
N06W011	Tropical Atlantic	4	8
N06W053	Tropical Atlantic	4	4
N06W054	Tropical Atlantic	5	4
N06W055	Tropical Atlantic	5	5
N06W056	Tropical Atlantic	5	4
N06W057	Tropical Atlantic	6	5
N06W058	Tropical Atlantic	6	5
N06W078	Tropical Eastern Pacific	4	4
N07E001	Tropical Atlantic	5	8
N07E002	Tropical Atlantic	5	8
N07E003	Tropical Atlantic	5	8
N07E004	Tropical Atlantic	5	8
N07E005	Tropical Atlantic	2	4
N07E080	Western Indo-Pacific	5	6
N07E081	Western Indo-Pacific	5	8
N07E099	Central Indo-Pacific	6	5
N07E100	Central Indo-Pacific	3	7
N07E101	Central Indo-Pacific	6	6
N07E102	Central Indo-Pacific	5	6
N07E116	Central Indo-Pacific	5	4
N07E117	Central Indo-Pacific	5	5
N07E118	Central Indo-Pacific	5	5
N07E122	Central Indo-Pacific	5	8
N07E124	Central Indo-Pacific	6	6
N07E126	Central Indo-Pacific	2	8
N07W011	Tropical Atlantic	2	8
N07W012	Tropical Atlantic	2	8
N07W058	Tropical Atlantic	5	6
N07W059	Tropical Atlantic	6	5
N07W078	Tropical Eastern Pacific	4	4
N08E079	Western Indo-Pacific	5	8
N08E081	Western Indo-Pacific	6	8
N08E098	Western Indo-Pacific	6	5
N08E099	Central Indo-Pacific	6	5
N08E100	Central Indo-Pacific	6	8
N08E116	Central Indo-Pacific	5	5
N08E117	Central Indo-Pacific	5	5
N08E122	Central Indo-Pacific	4	8
N08E123	Central Indo-Pacific	6	8
N08E124	Central Indo-Pacific	6	6
N08E126	Central Indo-Pacific	5	6
N08W012	Tropical Atlantic	2	6
N08W013	Tropical Atlantic	3	7
N08W014	Tropical Atlantic	4	8
N08W059	Tropical Atlantic	5	5
N08W060	Tropical Atlantic	5	8
N08W077	Tropical Atlantic	5	6
N08W078	Tropical Eastern Pacific	4	5
N08W079	Tropical Eastern Pacific	4	4
N08W081	Tropical Eastern Pacific	4	4
N08W082	Tropical Eastern Pacific	4	3
N09E076	Western Indo-Pacific	5	8
N09E077	Western Indo-Pacific	5	6
N09E078	Western Indo-Pacific	6	8
N09E079	Western Indo-Pacific	6	8
N09E080	Western Indo-Pacific	5	8
N09E081	Western Indo-Pacific	5	8
N09E098	Western Indo-Pacific	6	5
N09E099	Central Indo-Pacific	5	6
N09E100	Central Indo-Pacific	5	7
N09E104	Central Indo-Pacific	1	7
N09E105	Central Indo-Pacific	7	7
N09E117	Central Indo-Pacific	5	5
N09E118	Central Indo-Pacific	4	6
N09E122	Central Indo-Pacific	5	8
N09E123	Central Indo-Pacific	5	8
N09E124	Central Indo-Pacific	4	6
N09E126	Central Indo-Pacific	4	6
N09W013	Tropical Atlantic	4	7
N09W014	Tropical Atlantic	3	7
N09W060	Tropical Atlantic	4	4
N09W061	Tropical Atlantic	5	4
N09W077	Tropical Atlantic	6	5
N09W078	Tropical Atlantic	4	4
N09W079	Tropical Eastern Pacific	3	3
N09W080	Tropical Eastern Pacific	5	4
N09W081	Tropical Eastern Pacific	5	5
N09W082	Tropical Eastern Pacific	4	4
N09W083	Tropical Eastern Pacific	4	5
N09W084	Tropical Eastern Pacific	4	5
N10E076	Western Indo-Pacific	5	6
N10E078	Western Indo-Pacific	4	8
N10E079	Western Indo-Pacific	6	8
N10E080	Western Indo-Pacific	6	8
N10E098	Western Indo-Pacific	6	5
N10E099	Central Indo-Pacific	6	6
N10E104	Central Indo-Pacific	8	8
N10E105	Central Indo-Pacific	6	8
N10E106	Central Indo-Pacific	8	6
N10E117	Central Indo-Pacific	5	5
N10E118	Central Indo-Pacific	5	6
N10E122	Central Indo-Pacific	5	6
N10E123	Central Indo-Pacific	6	8
N10E124	Central Indo-Pacific	5	8
N10E125	Central Indo-Pacific	5	6
N10E126	Central Indo-Pacific	5	6
N10W014	Tropical Atlantic	3	7
N10W015	Tropical Atlantic	5	8
N10W061	Tropical Atlantic	5	4
N10W062	Tropical Atlantic	4	4
N10W063	Tropical Atlantic	3	4
N10W072	Tropical Atlantic	5	8
N10W073	Tropical Atlantic	4	8
N10W076	Tropical Atlantic	6	5
N10W077	Tropical Atlantic	6	8
N10W078	Tropical Atlantic	5	5
N10W079	Tropical Atlantic	4	6
N10W080	Tropical Atlantic	5	5
N10W082	Tropical Atlantic	4	4
N10W083	Tropical Atlantic	5	6
N10W084	Tropical Eastern Pacific	4	5
N10W085	Tropical Eastern Pacific	4	4
N10W086	Tropical Eastern Pacific	5	5
N11E045	Western Indo-Pacific	5	8
N11E076	Western Indo-Pacific	4	6
N11E079	Western Indo-Pacific	5	8
N11E098	Western Indo-Pacific	6	5
N11E099	Central Indo-Pacific	5	6
N11E103	Central Indo-Pacific	6	6
N11E104	Central Indo-Pacific	6	8
N11E106	Central Indo-Pacific	3	7
N11E107	Central Indo-Pacific	5	8
N11E118	Central Indo-Pacific	5	4
N11E119	Central Indo-Pacific	5	6
N11E121	Central Indo-Pacific	5	6
N11E122	Central Indo-Pacific	6	8
N11E123	Central Indo-Pacific	5	8
N11E124	Central Indo-Pacific	5	8
N11E125	Central Indo-Pacific	5	6
N11W014	Tropical Atlantic	5	8
N11W015	Tropical Atlantic	3	7
N11W016	Tropical Atlantic	5	8
N11W062	Tropical Atlantic	5	5
N11W063	Tropical Atlantic	3	3
N11W064	Tropical Atlantic	4	4
N11W065	Tropical Atlantic	5	6
N11W066	Tropical Atlantic	5	5
N11W067	Tropical Atlantic	5	5
N11W068	Tropical Atlantic	5	8
N11W069	Tropical Atlantic	6	8
N11W072	Tropical Atlantic	6	6
N11W075	Tropical Atlantic	7	7
N11W076	Tropical Atlantic	5	6
N11W085	Tropical Eastern Pacific	5	5
N11W086	Tropical Eastern Pacific	4	5
N12E043	Western Indo-Pacific	2	8
N12E075	Western Indo-Pacific	4	6
N12E079	Western Indo-Pacific	5	8
N12E098	Western Indo-Pacific	3	3
N12E099	Central Indo-Pacific	4	8
N12E102	Central Indo-Pacific	5	6
N12E103	Central Indo-Pacific	6	6
N12E119	Central Indo-Pacific	6	6
N12E121	Central Indo-Pacific	2	8
N12E122	Central Indo-Pacific	6	8
N12E123	Central Indo-Pacific	5	8
N12E124	Central Indo-Pacific	5	6
N12E125	Central Indo-Pacific	6	6
N12W015	Tropical Atlantic	4	7
N12W016	Tropical Atlantic	3	7
N12W017	Tropical Atlantic	3	7
N12W065	Tropical Atlantic	8	6
N12W069	Tropical Atlantic	4	8
N12W070	Tropical Atlantic	4	8
N12W071	Tropical Atlantic	5	8
N12W072	Tropical Atlantic	5	6
N12W075	Tropical Atlantic	5	6
N12W084	Tropical Atlantic	5	6
N12W086	Tropical Eastern Pacific	5	6
N12W087	Tropical Eastern Pacific	5	8
N13E043	Western Indo-Pacific	6	8
N13E074	Western Indo-Pacific	5	6
N13E075	Western Indo-Pacific	4	6
N13E098	Western Indo-Pacific	7	7
N13E099	Central Indo-Pacific	8	6
N13E100	Central Indo-Pacific	5	8
N13E101	Central Indo-Pacific	6	8
N13E102	Central Indo-Pacific	5	7
N13E120	Central Indo-Pacific	8	8
N13E121	Central Indo-Pacific	6	8
N13E123	Central Indo-Pacific	5	8
N13E124	Central Indo-Pacific	5	8
N13E125	Central Indo-Pacific	5	6
N13W016	Tropical Atlantic	3	7
N13W017	Tropical Atlantic	1	1
N13W070	Tropical Atlantic	4	8
N13W072	Tropical Atlantic	4	8
N13W084	Tropical Atlantic	6	5
N13W087	Tropical Eastern Pacific	5	6
N13W088	Tropical Eastern Pacific	5	6
N14E074	Western Indo-Pacific	6	6
N14E098	Western Indo-Pacific	6	6
N14E099	Central Indo-Pacific	7	6
N14E100	Central Indo-Pacific	5	8
N14E101	Central Indo-Pacific	7	8
N14E120	Central Indo-Pacific	6	8
N14E121	Central Indo-Pacific	5	8
N14E122	Central Indo-Pacific	5	8
N14E123	Central Indo-Pacific	5	8
N14E124	Central Indo-Pacific	6	8
N14W017	Tropical Atlantic	3	7
N14W084	Tropical Atlantic	5	6
N14W088	Tropical Eastern Pacific	3	7
N14W089	Tropical Eastern Pacific	5	5
N14W090	Tropical Eastern Pacific	5	6
N14W091	Tropical Eastern Pacific	5	6
N14W092	Tropical Eastern Pacific	5	6
N15E040	Western Indo-Pacific	6	8
N15E074	Western Indo-Pacific	5	6
N15E097	Western Indo-Pacific	6	6
N15E098	Western Indo-Pacific	5	6
N15E120	Central Indo-Pacific	4	8
N15E121	Central Indo-Pacific	5	6
N15E122	Central Indo-Pacific	6	8
N15E123	Central Indo-Pacific	6	8
N15W017	Tropical Atlantic	3	7
N15W018	Tropical Atlantic	5	8
N15W084	Tropical Atlantic	5	6
N15W092	Tropical Eastern Pacific	6	8
N15W093	Tropical Eastern Pacific	2	2
N16E040	Western Indo-Pacific	4	8
N16E073	Western Indo-Pacific	5	6
N16E074	Western Indo-Pacific	4	6
N16E080	Western Indo-Pacific	7	7
N16E081	Western Indo-Pacific	5	8
N16E094	Western Indo-Pacific	3	7
N16E095	Western Indo-Pacific	3	7
N16E097	Western Indo-Pacific	5	8
N16E119	Central Indo-Pacific	4	8
N16E120	Central Indo-Pacific	6	8
N16E121	Central Indo-Pacific	5	6
N16W017	Tropical Atlantic	8	8
N16W084	Tropical Atlantic	5	6
N16W085	Tropical Atlantic	5	6
N16W086	Tropical Atlantic	5	6
N16W087	Tropical Atlantic	5	5
N16W088	Tropical Atlantic	5	5
N16W089	Tropical Atlantic	5	5
N16W093	Tropical Eastern Pacific	5	4
N16W094	Tropical Eastern Pacific	5	6
N16W096	Tropical Eastern Pacific	5	8
N16W097	Tropical Eastern Pacific	5	8
N16W098	Tropical Eastern Pacific	6	6
N17E039	Western Indo-Pacific	5	8
N17E073	Western Indo-Pacific	5	6
N17E081	Western Indo-Pacific	6	8
N17E082	Western Indo-Pacific	7	7
N17E094	Western Indo-Pacific	6	8
N17E095	Western Indo-Pacific	5	8
N17E096	Western Indo-Pacific	6	8
N17E097	Western Indo-Pacific	8	8
N17E119	Central Indo-Pacific	2	8
N17E120	Central Indo-Pacific	4	8
N17E122	Central Indo-Pacific	5	6
N17W017	Tropical Atlantic	6	8
N17W086	Tropical Atlantic	5	5
N17W087	Tropical Atlantic	6	6
N17W089	Tropical Atlantic	5	8
N17W094	Tropical Eastern Pacific	5	8
N17W095	Tropical Eastern Pacific	6	8
N17W096	Tropical Eastern Pacific	5	8
N17W098	Tropical Eastern Pacific	6	6
N17W099	Tropical Eastern Pacific	6	8
N17W100	Tropical Eastern Pacific	6	8
N17W101	Tropical Eastern Pacific	5	8
N18E073	Western Indo-Pacific	5	6
N18E094	Western Indo-Pacific	6	8
N18E106	Central Indo-Pacific	2	8
N18E122	Central Indo-Pacific	4	6
N18W066	Tropical Atlantic	5	8
N18W067	Tropical Atlantic	6	8
N18W068	Tropical Atlantic	6	8
N18W072	Tropical Atlantic	5	8
N18W077	Tropical Atlantic	4	8
N18W078	Tropical Atlantic	5	8
N18W088	Tropical Atlantic	6	8
N18W089	Tropical Atlantic	6	8
N18W101	Tropical Eastern Pacific	6	8
N18W102	Tropical Eastern Pacific	5	6
N18W103	Tropical Eastern Pacific	5	8
N19E038	Western Indo-Pacific	4	8
N19E072	Western Indo-Pacific	6	8
N19E073	Western Indo-Pacific	5	8
N19E093	Western Indo-Pacific	6	8
N19E094	Western Indo-Pacific	7	7
N19E105	Central Indo-Pacific	4	8
N19E109	Central Indo-Pacific	2	6
N19E121	Central Indo-Pacific	6	6
N19E122	Central Indo-Pacific	5	6
N19W066	Tropical Atlantic	6	8
N19W067	Tropical Atlantic	5	8
N19W068	Tropical Atlantic	8	8
N19W069	Tropical Atlantic	6	8
N19W070	Tropical Atlantic	5	8
N19W071	Tropical Atlantic	6	8
N19W072	Tropical Atlantic	6	8
N19W073	Tropical Atlantic	6	8
N19W074	Tropical Atlantic	6	8
N19W075	Tropical Atlantic	5	8
N19W078	Tropical Atlantic	5	8
N19W079	Tropical Atlantic	5	8
N19W088	Tropical Atlantic	3	7
N19W089	Tropical Atlantic	5	8
N19W091	Tropical Atlantic	5	8
N19W092	Tropical Atlantic	7	7
N19W093	Tropical Atlantic	3	7
N19W094	Tropical Atlantic	6	5
N19W095	Tropical Atlantic	5	5
N19W096	Tropical Atlantic	3	3
N19W097	Tropical Atlantic	6	6
N19W103	Tropical Eastern Pacific	5	6
N19W104	Tropical Eastern Pacific	5	8
N19W105	Tropical Eastern Pacific	5	8
N20E072	Western Indo-Pacific	5	8
N20E086	Western Indo-Pacific	5	8
N20E093	Western Indo-Pacific	1	7
N20E094	Western Indo-Pacific	7	7
N20E105	Central Indo-Pacific	2	8
N20E109	Central Indo-Pacific	8	8
N20E110	Central Indo-Pacific	6	6
N20W069	Tropical Atlantic	5	6
N20W070	Tropical Atlantic	5	6
N20W071	Tropical Atlantic	5	6
N20W072	Tropical Atlantic	6	6
N20W073	Tropical Atlantic	6	8
N20W075	Tropical Atlantic	5	6
N20W076	Tropical Atlantic	4	8
N20W077	Tropical Atlantic	6	6
N20W078	Tropical Atlantic	6	8
N20W088	Tropical Atlantic	1	1
N20W091	Tropical Atlantic	6	8
N20W092	Tropical Atlantic	6	6
N20W097	Tropical Atlantic	5	6
N20W105	Tropical Eastern Pacific	5	8
N20W106	Tropical Eastern Pacific	5	6
N21E070	Western Indo-Pacific	5	8
N21E071	Western Indo-Pacific	2	8
N21E072	Western Indo-Pacific	4	8
N21E086	Western Indo-Pacific	6	7
N21E087	Western Indo-Pacific	6	8
N21E092	Western Indo-Pacific	5	8
N21E093	Western Indo-Pacific	5	8
N21E106	Central Indo-Pacific	6	8
N21E107	Central Indo-Pacific	4	6
N21E109	Central Indo-Pacific	4	8
N21E110	Central Indo-Pacific	5	8
N21W075	Tropical Atlantic	6	8
N21W076	Tropical Atlantic	6	8
N21W077	Tropical Atlantic	4	8
N21W078	Tropical Atlantic	6	8
N21W079	Tropical Atlantic	7	8
N21W087	Tropical Atlantic	5	8
N21W088	Tropical Atlantic	6	8
N21W091	Tropical Atlantic	3	7
N21W097	Tropical Atlantic	5	6
N21W098	Tropical Atlantic	5	6
N21W106	Temperate Northern Pacific	5	8
N22E069	Western Indo-Pacific	5	8
N22E072	Western Indo-Pacific	6	8
N22E086	Western Indo-Pacific	5	8
N22E088	Western Indo-Pacific	1	1
N22E089	Western Indo-Pacific	1	1
N22E090	Western Indo-Pacific	6	7
N22E091	Western Indo-Pacific	5	8
N22E092	Western Indo-Pacific	5	8
N22E107	Central Indo-Pacific	5	8
N22E108	Central Indo-Pacific	5	8
N22E109	Central Indo-Pacific	6	8
N22E110	Central Indo-Pacific	4	8
N22E111	Central Indo-Pacific	4	8
N22E112	Central Indo-Pacific	6	8
N22W076	Tropical Atlantic	6	8
N22W077	Tropical Atlantic	6	8
N22W078	Tropical Atlantic	6	8
N22W079	Tropical Atlantic	6	8
N22W080	Tropical Atlantic	6	8
N22W081	Tropical Atlantic	6	8
N22W084	Tropical Atlantic	5	8
N22W085	Tropical Atlantic	5	6
N22W087	Tropical Atlantic	5	8
N22W088	Tropical Atlantic	3	7
N22W089	Tropical Atlantic	6	8
N22W090	Tropical Atlantic	6	8
N22W091	Tropical Atlantic	7	7
N22W098	Tropical Atlantic	6	8
N22W106	Temperate Northern Pacific	3	7
N23E069	Western Indo-Pacific	7	7
N23E070	Western Indo-Pacific	7	8
N23E072	Western Indo-Pacific	6	8
N23E088	Western Indo-Pacific	3	7
N23E089	Western Indo-Pacific	1	1
N23E090	Western Indo-Pacific	8	8
N23E091	Western Indo-Pacific	6	8
N23E112	Central Indo-Pacific	4	8
N23E113	Central Indo-Pacific	8	6
N23E114	Central Indo-Pacific	5	6
N23W078	Tropical Atlantic	6	8
N23W079	Tropical Atlantic	6	7
N23W080	Tropical Atlantic	7	7
N23W081	Tropical Atlantic	6	8
N23W082	Tropical Atlantic	6	8
N23W083	Tropical Atlantic	6	8
N23W084	Tropical Atlantic	6	8
N23W085	Tropical Atlantic	6	8
N23W098	Tropical Atlantic	5	8
N23W099	Tropical Atlantic	2	8
N23W106	Temperate Northern Pacific	3	7
N23W107	Temperate Northern Pacific	5	8
N24E067	Western Indo-Pacific	3	7
N24E068	Western Indo-Pacific	3	7
N24W078	Tropical Atlantic	3	7
N24W081	Tropical Atlantic	8	8
N24W082	Tropical Atlantic	6	8
N24W083	Tropical Atlantic	5	8
N24W084	Tropical Atlantic	8	8
N24W098	Tropical Atlantic	5	8
N24W107	Temperate Northern Pacific	5	8
N24W108	Temperate Northern Pacific	6	8
N25E054	Western Indo-Pacific	6	8
N25E066	Western Indo-Pacific	6	5
N25E067	Western Indo-Pacific	1	1
N25E068	Western Indo-Pacific	3	7
N25W078	Tropical Atlantic	2	7
N25W079	Tropical Atlantic	7	7
N25W081	Tropical Atlantic	4	8
N25W108	Temperate Northern Pacific	6	8
N25W109	Temperate Northern Pacific	6	8
N25W111	Temperate Northern Pacific	5	8
N25W112	Temperate Northern Pacific	6	8
N25W113	Temperate Northern Pacific	7	8
N26E036	Western Indo-Pacific	6	8
N26E051	Western Indo-Pacific	8	8
N26E055	Western Indo-Pacific	8	8
N26E058	Western Indo-Pacific	2	8
N26E119	Temperate Northern Pacific	8	6
N26W078	Tropical Atlantic	5	8
N26W079	Tropical Atlantic	7	7
N26W081	Tropical Atlantic	3	7
N26W082	Tropical Atlantic	3	7
N26W109	Temperate Northern Pacific	6	8
N26W110	Temperate Northern Pacific	6	8
N26W113	Temperate Northern Pacific	6	8
N27E055	Western Indo-Pacific	3	7
N27W078	Tropical Atlantic	6	8
N27W079	Tropical Atlantic	5	8
N27W081	Tropical Atlantic	5	6
N27W082	Tropical Atlantic	5	8
N27W083	Tropical Atlantic	5	8
N27W110	Temperate Northern Pacific	6	8
N27W112	Temperate Northern Pacific	4	8
N27W113	Temperate Northern Pacific	5	8
N27W114	Temperate Northern Pacific	6	8
N28W081	Tropical Atlantic	6	8
N28W083	Tropical Atlantic	6	8
N28W110	Temperate Northern Pacific	6	8
N28W111	Temperate Northern Pacific	5	8
N29W081	Temperate Northern Atlantic	5	8
N29W083	Temperate Northern Atlantic	6	8
N29W112	Temperate Northern Pacific	6	8
N29W113	Temperate Northern Pacific	5	8
N30W081	Temperate Northern Atlantic	6	8
N30W083	Temperate Northern Atlantic	4	6
N30W084	Temperate Northern Atlantic	4	8
N30W090	Temperate Northern Atlantic	2	8
N30W091	Temperate Northern Atlantic	5	8
N30W092	Temperate Northern Atlantic	6	8
N30W113	Temperate Northern Pacific	8	8
S01E008	Tropical Atlantic	2	4
S01E009	Tropical Atlantic	2	4
S01E040	Western Indo-Pacific	5	8
S01E041	Western Indo-Pacific	6	6
S01E100	Western Indo-Pacific	4	5
S01E103	Central Indo-Pacific	6	5
S01E104	Central Indo-Pacific	4	3
S01E105	Central Indo-Pacific	5	4
S01E109	Central Indo-Pacific	5	4
S01E110	Central Indo-Pacific	6	5
S01E116	Central Indo-Pacific	3	5
S01E119	Central Indo-Pacific	5	6
S01E120	Central Indo-Pacific	4	6
S01E121	Central Indo-Pacific	5	5
S01E122	Central Indo-Pacific	5	5
S01E123	Central Indo-Pacific	2	6
S01E130	Central Indo-Pacific	5	4
S01E131	Central Indo-Pacific	4	4
S01E132	Central Indo-Pacific	4	4
S01E134	Central Indo-Pacific	4	5
S01E137	Central Indo-Pacific	3	3
S01E138	Central Indo-Pacific	4	4
S01W045	Tropical Atlantic	7	3
S01W046	Tropical Atlantic	3	3
S01W047	Tropical Atlantic	3	3
S01W049	Tropical Atlantic	4	4
S02E009	Tropical Atlantic	2	5
S02E010	Tropical Atlantic	4	4
S02E040	Western Indo-Pacific	7	7
S02E041	Western Indo-Pacific	6	6
S02E101	Western Indo-Pacific	4	6
S02E104	Central Indo-Pacific	3	3
S02E105	Central Indo-Pacific	5	4
S02E106	Central Indo-Pacific	4	5
S02E110	Central Indo-Pacific	5	5
S02E111	Central Indo-Pacific	5	4
S02E113	Central Indo-Pacific	5	5
S02E116	Central Indo-Pacific	3	5
S02E118	Central Indo-Pacific	6	6
S02E119	Central Indo-Pacific	6	6
S02E120	Central Indo-Pacific	5	6
S02E121	Central Indo-Pacific	4	6
S02E122	Central Indo-Pacific	5	5
S02E127	Central Indo-Pacific	5	5
S02E129	Central Indo-Pacific	5	5
S02E130	Central Indo-Pacific	6	5
S02E132	Central Indo-Pacific	4	4
S02E133	Central Indo-Pacific	3	3
S02E134	Central Indo-Pacific	2	4
S02E135	Central Indo-Pacific	5	4
S02E136	Central Indo-Pacific	4	4
S02E137	Central Indo-Pacific	3	3
S02E139	Central Indo-Pacific	4	4
S02E140	Central Indo-Pacific	4	6
S02E150	Central Indo-Pacific	6	4
S02E151	Central Indo-Pacific	4	4
S02W040	Tropical Atlantic	6	6
S02W041	Tropical Atlantic	6	6
S02W042	Tropical Atlantic	3	7
S02W043	Tropical Atlantic	6	6
S02W044	Tropical Atlantic	7	3
S02W045	Tropical Atlantic	3	3
S02W080	Tropical Eastern Pacific	3	3
S02W081	Tropical Eastern Pacific	6	4
S03E010	Tropical Atlantic	2	4
S03E011	Tropical Atlantic	4	5
S03E039	Western Indo-Pacific	5	8
S03E040	Western Indo-Pacific	6	8
S03E105	Central Indo-Pacific	6	6
S03E106	Central Indo-Pacific	6	5
S03E110	Central Indo-Pacific	4	8
S03E111	Central Indo-Pacific	5	4
S03E112	Central Indo-Pacific	5	5
S03E113	Central Indo-Pacific	6	5
S03E114	Central Indo-Pacific	5	6
S03E115	Central Indo-Pacific	4	6
S03E116	Central Indo-Pacific	5	5
S03E119	Central Indo-Pacific	2	8
S03E120	Central Indo-Pacific	5	8
S03E121	Central Indo-Pacific	4	8
S03E122	Central Indo-Pacific	4	5
S03E126	Central Indo-Pacific	4	5
S03E127	Central Indo-Pacific	4	4
S03E128	Central Indo-Pacific	6	5
S03E130	Central Indo-Pacific	5	5
S03E132	Central Indo-Pacific	4	4
S03E133	Central Indo-Pacific	4	2
S03E134	Central Indo-Pacific	4	4
S03E135	Central Indo-Pacific	4	4
S03E142	Central Indo-Pacific	4	4
S03E143	Central Indo-Pacific	4	5
S03E144	Central Indo-Pacific	5	5
S03E151	Central Indo-Pacific	4	4
S03W039	Tropical Atlantic	6	5
S03W040	Tropical Atlantic	6	8
S03W041	Tropical Atlantic	8	6
S03W042	Tropical Atlantic	6	8
S03W045	Tropical Atlantic	5	6
S03W080	Tropical Eastern Pacific	6	4
S03W081	Tropical Eastern Pacific	6	5
S04E011	Tropical Atlantic	5	4
S04E039	Western Indo-Pacific	6	6
S04E105	Central Indo-Pacific	6	6
S04E114	Central Indo-Pacific	4	8
S04E116	Central Indo-Pacific	5	5
S04E120	Central Indo-Pacific	5	8
S04E121	Central Indo-Pacific	4	8
S04E122	Central Indo-Pacific	6	6
S04E123	Central Indo-Pacific	5	5
S04E133	Central Indo-Pacific	4	2
S04E134	Central Indo-Pacific	4	4
S04E135	Central Indo-Pacific	4	2
S04E136	Central Indo-Pacific	2	2
S04E137	Central Indo-Pacific	3	3
S04E144	Central Indo-Pacific	4	5
S04E151	Central Indo-Pacific	4	4
S04E152	Central Indo-Pacific	6	4
S04W038	Tropical Atlantic	5	8
S05E012	Tropical Atlantic	5	5
S05E038	Western Indo-Pacific	5	8
S05E039	Western Indo-Pacific	6	8
S05E104	Central Indo-Pacific	5	6
S05E105	Central Indo-Pacific	4	6
S05E119	Central Indo-Pacific	8	8
S05E120	Central Indo-Pacific	5	8
S05E121	Central Indo-Pacific	4	6
S05E122	Central Indo-Pacific	5	5
S05E123	Central Indo-Pacific	5	5
S05E134	Central Indo-Pacific	4	4
S05E137	Central Indo-Pacific	3	3
S05E138	Central Indo-Pacific	5	4
S05E145	Central Indo-Pacific	5	4
S05E148	Central Indo-Pacific	4	4
S05E149	Central Indo-Pacific	4	4
S05E150	Central Indo-Pacific	4	4
S05E151	Central Indo-Pacific	5	4
S05E154	Central Indo-Pacific	6	4
S05E155	Central Indo-Pacific	6	4
S05W036	Tropical Atlantic	6	6
S05W037	Tropical Atlantic	6	6
S05W081	Tropical Eastern Pacific	6	8
S06E012	Tropical Atlantic	3	7
S06E038	Western Indo-Pacific	5	8
S06E039	Western Indo-Pacific	5	8
S06E105	Central Indo-Pacific	4	4
S06E106	Central Indo-Pacific	4	8
S06E107	Central Indo-Pacific	3	8
S06E108	Central Indo-Pacific	7	8
S06E109	Central Indo-Pacific	2	8
S06E110	Central Indo-Pacific	8	8
S06E112	Central Indo-Pacific	8	8
S06E113	Central Indo-Pacific	2	8
S06E134	Central Indo-Pacific	5	4
S06E138	Central Indo-Pacific	5	4
S06E146	Central Indo-Pacific	4	4
S06E147	Central Indo-Pacific	4	4
S06E148	Central Indo-Pacific	5	5
S06E149	Central Indo-Pacific	5	4
S06E150	Central Indo-Pacific	5	4
S06E155	Central Indo-Pacific	4	5
S06E156	Central Indo-Pacific	5	4
S06E157	Central Indo-Pacific	2	4
S06W035	Tropical Atlantic	5	5
S06W036	Tropical Atlantic	6	6
S07E012	Tropical Atlantic	4	5
S07E013	Tropical Atlantic	5	8
S07E039	Western Indo-Pacific	5	7
S07E108	Central Indo-Pacific	5	8
S07E109	Central Indo-Pacific	4	8
S07E112	Central Indo-Pacific	8	8
S07E113	Central Indo-Pacific	4	8
S07E114	Central Indo-Pacific	4	8
S07E137	Central Indo-Pacific	6	4
S07E138	Central Indo-Pacific	5	4
S07E139	Central Indo-Pacific	4	4
S07E143	Central Indo-Pacific	4	5
S07E144	Central Indo-Pacific	3	3
S07E145	Central Indo-Pacific	2	4
S07E147	Central Indo-Pacific	4	4
S07E155	Central Indo-Pacific	4	5
S07E157	Central Indo-Pacific	4	4
S07E158	Central Indo-Pacific	5	4
S07E159	Central Indo-Pacific	4	5
S07W035	Tropical Atlantic	6	6
S08E013	Tropical Atlantic	6	6
S08E039	Western Indo-Pacific	5	8
S08E114	Central Indo-Pacific	4	6
S08E116	Central Indo-Pacific	6	8
S08E117	Central Indo-Pacific	6	8
S08E118	Central Indo-Pacific	4	8
S08E119	Central Indo-Pacific	5	6
S08E120	Central Indo-Pacific	4	5
S08E121	Central Indo-Pacific	5	6
S08E122	Central Indo-Pacific	5	6
S08E123	Central Indo-Pacific	6	5
S08E124	Central Indo-Pacific	4	6
S08E125	Central Indo-Pacific	4	6
S08E126	Central Indo-Pacific	5	6
S08E137	Central Indo-Pacific	3	7
S08E138	Central Indo-Pacific	3	3
S08E139	Central Indo-Pacific	4	5
S08E140	Central Indo-Pacific	6	5
S08E141	Central Indo-Pacific	4	4
S08E142	Central Indo-Pacific	4	4
S08E143	Central Indo-Pacific	5	4
S08E145	Central Indo-Pacific	4	5
S08E146	Central Indo-Pacific	3	4
S08E148	Central Indo-Pacific	4	4
S08E158	Central Indo-Pacific	2	4
S08E159	Central Indo-Pacific	4	4
S08E160	Central Indo-Pacific	5	5
S08E161	Central Indo-Pacific	4	5
S08W035	Tropical Atlantic	5	6
S08W036	Tropical Atlantic	5	6
S09E013	Tropical Atlantic	5	5
S09E039	Western Indo-Pacific	5	8
S09E118	Central Indo-Pacific	4	6
S09E119	Central Indo-Pacific	4	5
S09E120	Central Indo-Pacific	8	6
S09E124	Central Indo-Pacific	6	6
S09E125	Central Indo-Pacific	5	6
S09E126	Central Indo-Pacific	5	6
S09E140	Central Indo-Pacific	4	5
S09E141	Central Indo-Pacific	5	4
S09E142	Central Indo-Pacific	5	4
S09E143	Central Indo-Pacific	4	4
S09E146	Central Indo-Pacific	3	4
S09E147	Central Indo-Pacific	4	5
S09E148	Central Indo-Pacific	4	4
S09E149	Central Indo-Pacific	5	4
S09E150	Central Indo-Pacific	4	4
S09E160	Central Indo-Pacific	4	5
S09E161	Central Indo-Pacific	5	5
S09W036	Tropical Atlantic	5	5
S09W037	Tropical Atlantic	4	5
S10E013	Tropical Atlantic	6	8
S10E039	Western Indo-Pacific	6	8
S10E040	Western Indo-Pacific	5	8
S10E120	Central Indo-Pacific	5	5
S10E123	Central Indo-Pacific	5	8
S10E124	Central Indo-Pacific	5	6
S10E142	Central Indo-Pacific	3	3
S10E147	Central Indo-Pacific	5	4
S10E148	Central Indo-Pacific	4	4
S10E149	Central Indo-Pacific	5	4
S10E150	Central Indo-Pacific	5	4
S10E151	Central Indo-Pacific	5	4
S10E161	Central Indo-Pacific	4	4
S10E162	Central Indo-Pacific	2	4
S10W037	Tropical Atlantic	6	6
S10W038	Tropical Atlantic	8	6
S11E040	Western Indo-Pacific	5	8
S11E130	Central Indo-Pacific	6	7
S11E131	Central Indo-Pacific	7	7
S11E132	Central Indo-Pacific	6	8
S11E133	Central Indo-Pacific	6	8
S11E134	Central Indo-Pacific	5	8
S11E135	Central Indo-Pacific	6	6
S11E136	Central Indo-Pacific	6	6
S11E141	Central Indo-Pacific	6	5
S11E142	Central Indo-Pacific	6	5
S11E143	Central Indo-Pacific	5	6
S11W038	Tropical Atlantic	6	6
S12E040	Western Indo-Pacific	6	8
S12E048	Western Indo-Pacific	5	8
S12E049	Western Indo-Pacific	6	8
S12E130	Central Indo-Pacific	7	7
S12E131	Central Indo-Pacific	7	7
S12E132	Central Indo-Pacific	8	8
S12E134	Central Indo-Pacific	6	8
S12E135	Central Indo-Pacific	7	7
S12E136	Central Indo-Pacific	6	6
S12E141	Central Indo-Pacific	6	5
S12E142	Central Indo-Pacific	5	5
S12E143	Central Indo-Pacific	4	5
S12W038	Tropical Atlantic	6	6
S12W039	Tropical Atlantic	5	6
S13E040	Western Indo-Pacific	6	8
S13E047	Western Indo-Pacific	5	8
S13E048	Western Indo-Pacific	6	8
S13E049	Western Indo-Pacific	5	8
S13E126	Central Indo-Pacific	6	8
S13E127	Central Indo-Pacific	4	8
S13E129	Central Indo-Pacific	6	6
S13E130	Central Indo-Pacific	6	6
S13E135	Central Indo-Pacific	6	8
S13E136	Central Indo-Pacific	6	8
S13E141	Central Indo-Pacific	6	6
S13E143	Central Indo-Pacific	5	6
S13W039	Tropical Atlantic	5	8
S13W040	Tropical Atlantic	5	6
S14E040	Western Indo-Pacific	6	8
S14E047	Western Indo-Pacific	6	8
S14E048	Western Indo-Pacific	6	8
S14E125	Central Indo-Pacific	6	8
S14E126	Central Indo-Pacific	6	8
S14E127	Central Indo-Pacific	5	8
S14E128	Central Indo-Pacific	7	7
S14E129	Central Indo-Pacific	7	7
S14E135	Central Indo-Pacific	8	8
S14E141	Central Indo-Pacific	5	8
S14E143	Central Indo-Pacific	6	6
S14E144	Central Indo-Pacific	6	6
S14E145	Central Indo-Pacific	6	8
S14W039	Tropical Atlantic	5	8
S14W040	Tropical Atlantic	4	6
S15E040	Western Indo-Pacific	6	8
S15E045	Western Indo-Pacific	6	7
S15E046	Western Indo-Pacific	7	7
S15E047	Western Indo-Pacific	7	7
S15E050	Western Indo-Pacific	4	8
S15E124	Central Indo-Pacific	6	6
S15E125	Central Indo-Pacific	7	6
S15E128	Central Indo-Pacific	7	7
S15E129	Central Indo-Pacific	8	8
S15E135	Central Indo-Pacific	8	8
S15E136	Central Indo-Pacific	8	8
S15E137	Central Indo-Pacific	6	8
S15E141	Central Indo-Pacific	8	8
S15E145	Central Indo-Pacific	5	6
S15W039	Tropical Atlantic	5	6
S15W040	Tropical Atlantic	5	6
S16E038	Western Indo-Pacific	5	8
S16E039	Western Indo-Pacific	6	7
S16E040	Western Indo-Pacific	6	8
S16E044	Western Indo-Pacific	6	8
S16E045	Western Indo-Pacific	6	8
S16E046	Western Indo-Pacific	6	8
S16E049	Western Indo-Pacific	4	8
S16E122	Central Indo-Pacific	6	8
S16E123	Central Indo-Pacific	6	8
S16E124	Central Indo-Pacific	7	6
S16E137	Central Indo-Pacific	6	8
S16E138	Central Indo-Pacific	6	8
S16E139	Central Indo-Pacific	6	8
S16E140	Central Indo-Pacific	6	8
S16E141	Central Indo-Pacific	8	8
S16E145	Central Indo-Pacific	6	6
S16E167	Central Indo-Pacific	6	6
S16E178	Central Indo-Pacific	5	6
S16W039	Tropical Atlantic	5	6
S16W040	Tropical Atlantic	5	6
S17E036	Western Indo-Pacific	5	8
S17E037	Western Indo-Pacific	5	8
S17E038	Western Indo-Pacific	6	7
S17E043	Western Indo-Pacific	8	8
S17E044	Western Indo-Pacific	6	8
S17E049	Western Indo-Pacific	4	8
S17E122	Central Indo-Pacific	8	8
S17E123	Central Indo-Pacific	8	8
S17E139	Central Indo-Pacific	8	8
S17E140	Central Indo-Pacific	8	8
S17E141	Central Indo-Pacific	6	8
S17E145	Central Indo-Pacific	5	6
S17E146	Central Indo-Pacific	5	6
S17E177	Central Indo-Pacific	6	8
S17E178	Central Indo-Pacific	5	6
S17W040	Tropical Atlantic	6	6
S18E035	Western Indo-Pacific	5	6
S18E036	Western Indo-Pacific	3	7
S18E044	Western Indo-Pacific	6	8
S18E121	Central Indo-Pacific	8	8
S18E122	Central Indo-Pacific	8	8
S18E145	Central Indo-Pacific	4	6
S18E146	Central Indo-Pacific	5	7
S18E177	Central Indo-Pacific	5	6
S18E178	Central Indo-Pacific	5	4
S18W040	Tropical Atlantic	5	6
S19E034	Western Indo-Pacific	4	7
S19E035	Western Indo-Pacific	5	8
S19E044	Western Indo-Pacific	8	8
S19E119	Central Indo-Pacific	5	8
S19E146	Central Indo-Pacific	6	8
S19E147	Central Indo-Pacific	6	8
S19E148	Central Indo-Pacific	6	8
S19W040	Tropical Atlantic	5	6
S19W041	Tropical Atlantic	6	6
S20E034	Western Indo-Pacific	3	7
S20E035	Western Indo-Pacific	5	8
S20E043	Western Indo-Pacific	8	8
S20E044	Western Indo-Pacific	6	8
S20E116	Central Indo-Pacific	6	8
S20E117	Central Indo-Pacific	6	8
S20E118	Central Indo-Pacific	6	8
S20E119	Central Indo-Pacific	6	8
S20E148	Central Indo-Pacific	5	8
S20E149	Central Indo-Pacific	5	8
S20E163	Central Indo-Pacific	8	8
S20E164	Central Indo-Pacific	6	8
S20E165	Central Indo-Pacific	4	8
S20W041	Tropical Atlantic	6	6
S21E034	Western Indo-Pacific	6	8
S21E035	Western Indo-Pacific	6	7
S21E043	Western Indo-Pacific	8	6
S21E114	Central Indo-Pacific	6	8
S21E115	Central Indo-Pacific	6	8
S21E148	Central Indo-Pacific	5	8
S21E149	Central Indo-Pacific	6	8
S21E164	Central Indo-Pacific	6	8
S21E165	Central Indo-Pacific	5	8
S21E166	Central Indo-Pacific	6	8
S21W041	Tropical Atlantic	6	6
S21W042	Tropical Atlantic	6	6
S22E035	Western Indo-Pacific	6	8
S22E043	Western Indo-Pacific	8	6
S22E114	Central Indo-Pacific	6	8
S22E149	Central Indo-Pacific	7	7
S22E150	Central Indo-Pacific	6	7
S22E166	Central Indo-Pacific	6	8
S22E167	Central Indo-Pacific	6	8
S22W042	Tropical Atlantic	5	8
S22W043	Temperate South America	5	6
S22W044	Temperate South America	6	6
S22W045	Temperate South America	5	6
S23E035	Western Indo-Pacific	6	8
S23E043	Western Indo-Pacific	6	8
S23E150	Central Indo-Pacific	6	8
S23E151	Central Indo-Pacific	6	8
S23W044	Temperate South America	5	6
S23W045	Temperate South America	4	5
S23W046	Temperate South America	5	6
S23W047	Temperate South America	5	5
S24E044	Western Indo-Pacific	8	8
S24E113	Temperate Australasia	8	8
S24E151	Central Indo-Pacific	5	8
S24E152	Temperate Australasia	5	8
S24W047	Temperate South America	5	6
S24W048	Temperate South America	5	6
S24W049	Temperate South America	4	6
S25E032	Western Indo-Pacific	5	8
S25E152	Temperate Australasia	5	8
S25E153	Temperate Australasia	6	8
S25W048	Temperate South America	5	6
S25W049	Temperate South America	6	5
S26E032	Western Indo-Pacific	6	8
S26E153	Temperate Australasia	5	8
S26W049	Temperate South America	6	5
S27E032	Western Indo-Pacific	5	6
S27E153	Temperate Australasia	6	8
S27W049	Temperate South America	6	6
S28E031	Temperate Southern Africa	5	8
S28E032	Temperate Southern Africa	5	8
S28E153	Temperate Australasia	5	8
S29E031	Temperate Southern Africa	8	8
S29E114	Temperate Australasia	6	8
S29E153	Temperate Australasia	4	8
S30E152	Temperate Australasia	4	8
S30E153	Temperate Australasia	4	8
S31E029	Temperate Southern Africa	5	8
S31E030	Temperate Southern Africa	4	8
S31E152	Temperate Australasia	4	6
S32E027	Temperate Southern Africa	8	6
S32E028	Temperate Southern Africa	4	8
S32E133	Temperate Australasia	6	8
S32E134	Temperate Australasia	6	8
S32E137	Temperate Australasia	8	8
S32E151	Temperate Australasia	5	6
S32E152	Temperate Australasia	5	8
S33E027	Temperate Southern Africa	8	8
S33E134	Temperate Australasia	5	8
S33E136	Temperate Australasia	8	8
S33E137	Temperate Australasia	6	8
S33E138	Temperate Australasia	6	8
S33E151	Temperate Australasia	4	5
S34E138	Temperate Australasia	8	6
S34E150	Temperate Australasia	5	8
S34E151	Temperate Australasia	6	6
S34E172	Temperate Australasia	4	8
S34E173	Temperate Australasia	6	8
S35E150	Temperate Australasia	4	8
S35E173	Temperate Australasia	4	8
S35E174	Temperate Australasia	4	8
S36E149	Temperate Australasia	2	8
S36E174	Temperate Australasia	5	8
S36E175	Temperate Australasia	4	8
S37E174	Temperate Australasia	8	8
S37E175	Temperate Australasia	4	8
S38E145	Temperate Australasia	6	8
S38E146	Temperate Australasia	5	8
S38E177	Temperate Australasia	4	8

[truncated: 1 more sheets: fig6a]
